# Supplementary material for: Success criteria comparison of eight implemented projects to improve the planning, design, and construction of floodplain wetlands
Source: PLOS Water. Author manuscript; Available in PMC 2026 Jun 16. (PMC13266620; doi:10.1371/journal.pwat.0000426)
Supplement: S2 File - S2 Data [file NIHMS2157087-supplement-S2_File_-_S2_Data.xlsx]

## Sheet: Fig1
	USGS Gage Data from USGS Gage 3262700
				Recorded Qcritical Event from September 2017				Modeled Qcritical Event with the floodplain wetland			Recorded Flood of Record from December 2013
	Adjusted Date & Time to superimpose the two events on the same figure			Date Time from USGS	time zone from USGS	Measured discharge in the River (without the floodplain wetland)		Modeled discharge into the floodplain wetland	Modeled discharge in the River after deducting discharge into the floodplain wetland		Date Time from USGS	time zone from USGS	Measured discharge in the River (without the floodplain wetland)
						m3/s		m3/s	m3/s				m3/s
	2018-09-07	00:00:00		2018-09-08 20:00:00	EDT	47.5723					2013-12-19 21:00:00	EST	8.60832
	2018-09-07	00:15:00		2018-09-08 20:15:00	EDT	47.5723					2013-12-19 21:15:00	EST	8.43842
	2018-09-07	00:30:00		2018-09-08 20:30:00	EDT	48.4218					2013-12-19 21:30:00	EST	8.43842
	2018-09-07	00:45:00		2018-09-08 20:45:00	EDT	48.4218					2013-12-19 21:45:00	EST	8.43842
	2018-09-07	01:00:00		2018-09-08 21:00:00	EDT	49.2713					2013-12-19 22:00:00	EST	8.43842
	2018-09-07	01:15:00		2018-09-08 21:15:00	EDT	49.8377					2013-12-19 22:15:00	EST	8.43842
	2018-09-07	01:30:00		2018-09-08 21:30:00	EDT	50.6872					2013-12-19 22:30:00	EST	8.43842
	2018-09-07	01:45:00		2018-09-08 21:45:00	EDT	50.6872					2013-12-19 22:45:00	EST	8.29684
	2018-09-07	02:00:00		2018-09-08 22:00:00	EDT	51.2535					2013-12-19 23:00:00	EST	8.29684
	2018-09-07	02:15:00		2018-09-08 22:15:00	EDT	51.2535					2013-12-19 23:15:00	EST	8.29684
	2018-09-07	02:30:00		2018-09-08 22:30:00	EDT	51.8198					2013-12-19 23:30:00	EST	8.29684
	2018-09-07	02:45:00		2018-09-08 22:45:00	EDT	52.103					2013-12-19 23:45:00	EST	8.29684
	2018-09-07	03:00:00		2018-09-08 23:00:00	EDT	52.3862					2013-12-20	EST	8.43842
	2018-09-07	03:15:00		2018-09-08 23:15:00	EDT	52.6693					2013-12-20 00:15:00	EST	8.43842
	2018-09-07	03:30:00		2018-09-08 23:30:00	EDT	53.5188					2013-12-20 00:30:00	EST	8.43842
	2018-09-07	03:45:00		2018-09-08 23:45:00	EDT	54.0852					2013-12-20 00:45:00	EST	8.29684
	2018-09-07	04:00:00		2018-09-09	EDT	54.3683					2013-12-20 01:00:00	EST	8.43842
	2018-09-07	04:15:00		2018-09-09 00:15:00	EDT	55.7842					2013-12-20 01:15:00	EST	8.60832
	2018-09-07	04:30:00		2018-09-09 00:30:00	EDT	56.6337					2013-12-20 01:30:00	EST	8.60832
	2018-09-07	04:45:00		2018-09-09 00:45:00	EDT	58.3327					2013-12-20 01:45:00	EST	8.60832
	2018-09-07	05:00:00		2018-09-09 01:00:00	EDT	58.899					2013-12-20 02:00:00	EST	8.74991
	2018-09-07	05:15:00		2018-09-09 01:15:00	EDT	60.3149					2013-12-20 02:15:00	EST	8.74991
	2018-09-07	05:30:00		2018-09-09 01:30:00	EDT	61.4476					2013-12-20 02:30:00	EST	8.74991
	2018-09-07	05:45:00		2018-09-09 01:45:00	EDT	62.8634					2013-12-20 02:45:00	EST	8.74991
	2018-09-07	06:00:00		2018-09-09 02:00:00	EDT	63.9961					2013-12-20 03:00:00	EST	8.74991
	2018-09-07	06:15:00		2018-09-09 02:15:00	EDT	65.6951					2013-12-20 03:15:00	EST	8.89149
	2018-09-07	06:30:00		2018-09-09 02:30:00	EDT	66.5446					2013-12-20 03:30:00	EST	9.06139
	2018-09-07	06:45:00		2018-09-09 02:45:00	EDT	69.6594					2013-12-20 03:45:00	EST	9.23129
	2018-09-07	07:00:00		2018-09-09 03:00:00	EDT	71.3585					2013-12-20 04:00:00	EST	9.23129
	2018-09-07	07:15:00		2018-09-09 03:15:00	EDT	75.3228					2013-12-20 04:15:00	EST	9.37288
	2018-09-07	07:30:00		2018-09-09 03:30:00	EDT	78.7208					2013-12-20 04:30:00	EST	9.54278
	2018-09-07	07:45:00		2018-09-09 03:45:00	EDT	82.6852					2013-12-20 04:45:00	EST	9.54278
	2018-09-07	08:00:00		2018-09-09 04:00:00	EDT	86.9327					2013-12-20 05:00:00	EST	9.71268
	2018-09-07	08:15:00		2018-09-09 04:15:00	EDT	91.1802					2013-12-20 05:15:00	EST	10.0242
	2018-09-07	08:30:00		2018-09-09 04:30:00	EDT	95.7109					2013-12-20 05:30:00	EST	10.0242
	2018-09-07	08:45:00		2018-09-09 04:45:00	EDT	100.242					2013-12-20 05:45:00	EST	10.1941
	2018-09-07	09:00:00		2018-09-09 05:00:00	EDT	104.772					2013-12-20 06:00:00	EST	10.364
	2018-09-07	09:15:00		2018-09-09 05:15:00	EDT	109.586					2013-12-20 06:15:00	EST	10.5339
	2018-09-07	09:30:00		2018-09-09 05:30:00	EDT	114.4					2013-12-20 06:30:00	EST	10.7038
	2018-09-07	09:45:00		2018-09-09 05:45:00	EDT	119.497					2013-12-20 06:45:00	EST	10.7038
	2018-09-07	10:00:00		2018-09-09 06:00:00	EDT	124.594					2013-12-20 07:00:00	EST	11.0719
	2018-09-07	10:15:00		2018-09-09 06:15:00	EDT	129.125					2013-12-20 07:15:00	EST	11.0719
	2018-09-07	10:30:00		2018-09-09 06:30:00	EDT	132.806					2013-12-20 07:30:00	EST	11.44
	2018-09-07	10:45:00		2018-09-09 06:45:00	EDT	134.788					2013-12-20 07:45:00	EST	11.6099
	2018-09-07	11:00:00		2018-09-09 07:00:00	EDT	137.337					2013-12-20 08:00:00	EST	11.978
	2018-09-07	11:15:00		2018-09-09 07:15:00	EDT	140.735					2013-12-20 08:15:00	EST	12.1762
	2018-09-07	11:30:00		2018-09-09 07:30:00	EDT	142.717					2013-12-20 08:30:00	EST	12.5444
	2018-09-07	11:45:00		2018-09-09 07:45:00	EDT	145.549					2013-12-20 08:45:00	EST	12.7426
	2018-09-07	12:00:00		2018-09-09 08:00:00	EDT	148.097			148.097		2013-12-20 09:00:00	EST	13.139
	2018-09-07	12:15:00		2018-09-09 08:15:00	EDT	151.212			151.212		2013-12-20 09:15:00	EST	13.7337
	2018-09-07	12:30:00		2018-09-09 08:30:00	EDT	153.477		0	153.477		2013-12-20 09:30:00	EST	14.1584
	2018-09-07	12:45:00		2018-09-09 08:45:00	EDT	155.743		0.0344561	155.708		2013-12-20 09:45:00	EST	14.5549
	2018-09-07	13:00:00		2018-09-09 09:00:00	EDT	156.875		0.103368	156.772		2013-12-20 10:00:00	EST	15.1778
	2018-09-07	13:15:00		2018-09-09 09:15:00	EDT	159.141		0.172281	158.968		2013-12-20 10:15:00	EST	15.8291
	2018-09-07	13:30:00		2018-09-09 09:30:00	EDT	160.84		0.241193	160.598		2013-12-20 10:30:00	EST	16.7069
	2018-09-07	13:45:00		2018-09-09 09:45:00	EDT	162.539		0.310105	162.229		2013-12-20 10:45:00	EST	17.5564
	2018-09-07	14:00:00		2018-09-09 10:00:00	EDT	163.955		0.557645	163.397		2013-12-20 11:00:00	EST	18.8873
	2018-09-07	14:15:00		2018-09-09 10:15:00	EDT	165.37		0.884072	164.486		2013-12-20 11:15:00	EST	20.3032
	2018-09-07	14:30:00		2018-09-09 10:30:00	EDT	166.22		1.04438	165.176		2013-12-20 11:30:00	EST	22.257
	2018-09-07	14:45:00		2018-09-09 10:45:00	EDT	167.069		1.20183	165.868		2013-12-20 11:45:00	EST	23.7862
	2018-09-07	15:00:00		2018-09-09 11:00:00	EDT	168.485		1.33661	167.149		2013-12-20 12:00:00	EST	26.0232
	2018-09-07	15:15:00		2018-09-09 11:15:00	EDT	169.335		1.38521	167.95		2013-12-20 12:15:00	EST	27.977
	2018-09-07	15:30:00		2018-09-09 11:30:00	EDT	169.335		1.43265	167.902		2013-12-20 12:30:00	EST	30.0159
	2018-09-07	15:45:00		2018-09-09 11:45:00	EDT	169.618		1.45464	168.163		2013-12-20 12:45:00	EST	32.2812
	2018-09-07	16:00:00		2018-09-09 12:00:00	EDT	169.335		1.42752	167.907		2013-12-20 13:00:00	EST	34.5466
	2018-09-07	16:15:00		2018-09-09 12:15:00	EDT	169.618		1.34966	168.268		2013-12-20 13:15:00	EST	37.0951
	2018-09-07	16:30:00		2018-09-09 12:30:00	EDT	168.485		1.30191	167.183		2013-12-20 13:30:00	EST	39.3604
	2018-09-07	16:45:00		2018-09-09 12:45:00	EDT	167.636		1.23322	166.403		2013-12-20 13:45:00	EST	41.0594
	2018-09-07	17:00:00		2018-09-09 13:00:00	EDT	167.069		1.10512	165.964		2013-12-20 14:00:00	EST	43.0416
	2018-09-07	17:15:00		2018-09-09 13:15:00	EDT	166.22		1.02223	165.198		2013-12-20 14:15:00	EST	45.0238
	2018-09-07	17:30:00		2018-09-09 13:30:00	EDT	165.654		0.939348	164.714		2013-12-20 14:30:00	EST	46.7228
	2018-09-07	17:45:00		2018-09-09 13:45:00	EDT	165.37		0.838993	164.531		2013-12-20 14:45:00	EST	48.4218
	2018-09-07	18:00:00		2018-09-09 14:00:00	EDT	164.238		0.748794	163.489		2013-12-20 15:00:00	EST	50.404
	2018-09-07	18:15:00		2018-09-09 14:15:00	EDT	163.955		0.674374	163.28		2013-12-20 15:15:00	EST	52.103
	2018-09-07	18:30:00		2018-09-09 14:30:00	EDT	162.539		0.586412	161.952		2013-12-20 15:30:00	EST	53.802
	2018-09-07	18:45:00		2018-09-09 14:45:00	EDT	162.539		0.49845	162.04		2013-12-20 15:45:00	EST	55.501
	2018-09-07	19:00:00		2018-09-09 15:00:00	EDT	159.99		0.410488	159.58		2013-12-20 16:00:00	EST	56.9169
	2018-09-07	19:15:00		2018-09-09 15:15:00	EDT	159.99		0.322527	159.668		2013-12-20 16:15:00	EST	58.6159
	2018-09-07	19:30:00		2018-09-09 15:30:00	EDT	160.273		0.322527	159.951		2013-12-20 16:30:00	EST	60.0317
	2018-09-07	19:45:00		2018-09-09 15:45:00	EDT	158.858		0.322527	158.535		2013-12-20 16:45:00	EST	61.7307
	2018-09-07	20:00:00		2018-09-09 16:00:00	EDT	158.858		0.263885	158.594		2013-12-20 17:00:00	EST	63.4297
	2018-09-07	20:15:00		2018-09-09 16:15:00	EDT	157.158		0.205244	156.953		2013-12-20 17:15:00	EST	64.8456
	2018-09-07	20:30:00		2018-09-09 16:30:00	EDT	155.459		0.146603	155.313		2013-12-20 17:30:00	EST	66.5446
	2018-09-07	20:45:00		2018-09-09 16:45:00	EDT	156.875		0.117282	156.758		2013-12-20 17:45:00	EST	68.2436
	2018-09-07	21:00:00		2018-09-09 17:00:00	EDT	156.026		0.0879618	155.938		2013-12-20 18:00:00	EST	69.6594
	2018-09-07	21:15:00		2018-09-09 17:15:00	EDT	154.61		0.0879618	154.522		2013-12-20 18:15:00	EST	71.0753
	2018-09-07	21:30:00		2018-09-09 17:30:00	EDT	154.327		0.0879618	154.239		2013-12-20 18:30:00	EST	72.4911
	2018-09-07	21:45:00		2018-09-09 17:45:00	EDT	153.76		0.0586412	153.702		2013-12-20 18:45:00	EST	73.907
	2018-09-07	22:00:00		2018-09-09 18:00:00	EDT	153.477		0.0410488	153.436		2013-12-20 19:00:00	EST	75.3228
	2018-09-07	22:15:00		2018-09-09 18:15:00	EDT	153.76		0.0293206	153.731		2013-12-20 19:15:00	EST	76.4555
	2018-09-07	22:30:00		2018-09-09 18:30:00	EDT	153.477		0.046913	153.43		2013-12-20 19:30:00	EST	77.5882
	2018-09-07	22:45:00		2018-09-09 18:45:00	EDT	152.628		0.0586412	152.569		2013-12-20 19:45:00	EST	79.004
	2018-09-07	23:00:00		2018-09-09 19:00:00	EDT	153.194		0.0293206	153.165		2013-12-20 20:00:00	EST	79.8535
	2018-09-07	23:15:00		2018-09-09 19:15:00	EDT	153.477		0.0293206	153.448		2013-12-20 20:15:00	EST	80.9862
	2018-09-07	23:30:00		2018-09-09 19:30:00	EDT	153.477		0.0293206	153.448		2013-12-20 20:30:00	EST	81.8357
	2018-09-07	23:45:00		2018-09-09 19:45:00	EDT	152.628		0.0293206	152.598		2013-12-20 20:45:00	EST	82.6852
	2018-09-08	00:00:00		2018-09-09 20:00:00	EDT	152.345		0.0293206	152.315		2013-12-20 21:00:00	EST	84.101
	2018-09-08	00:15:00		2018-09-09 20:15:00	EDT	152.628		0	152.628		2013-12-20 21:15:00	EST	84.6674
	2018-09-08	00:30:00		2018-09-09 20:30:00	EDT	150.646		0	150.646		2013-12-20 21:30:00	EST	85.5169
	2018-09-08	00:45:00		2018-09-09 20:45:00	EDT	151.495		0	151.495		2013-12-20 21:45:00	EST	86.0832
	2018-09-08	01:00:00		2018-09-09 21:00:00	EDT	151.212		0	151.212		2013-12-20 22:00:00	EST	86.6496
	2018-09-08	01:15:00		2018-09-09 21:15:00	EDT	149.23		0	149.23		2013-12-20 22:15:00	EST	87.2159
	2018-09-08	01:30:00		2018-09-09 21:30:00	EDT	148.663		0	148.663		2013-12-20 22:30:00	EST	88.3486
	2018-09-08	01:45:00		2018-09-09 21:45:00	EDT	148.097		0	148.097		2013-12-20 22:45:00	EST	89.1981
	2018-09-08	02:00:00		2018-09-09 22:00:00	EDT	147.531		0	147.531		2013-12-20 23:00:00	EST	90.0476
	2018-09-08	02:15:00		2018-09-09 22:15:00	EDT	147.531		0	147.531		2013-12-20 23:15:00	EST	90.8971
	2018-09-08	02:30:00		2018-09-09 22:30:00	EDT	146.398		0	146.398		2013-12-20 23:30:00	EST	91.4634
	2018-09-08	02:45:00		2018-09-09 22:45:00	EDT	146.964		0	146.964		2013-12-20 23:45:00	EST	92.3129
	2018-09-08	03:00:00		2018-09-09 23:00:00	EDT	146.681		0	146.681		2013-12-21	EST	93.4456
	2018-09-08	03:15:00		2018-09-09 23:15:00	EDT	145.832		0	145.832		2013-12-21 00:15:00	EST	93.7288
	2018-09-08	03:30:00		2018-09-09 23:30:00	EDT	145.265		0	145.265		2013-12-21 00:30:00	EST	94.5783
	2018-09-08	03:45:00		2018-09-09 23:45:00	EDT	144.699		0	144.699		2013-12-21 00:45:00	EST	95.4278
	2018-09-08	04:00:00		2018-09-10	EDT	144.133		0	144.133		2013-12-21 01:00:00	EST	97.1268
	2018-09-08	04:15:00		2018-09-10 00:15:00	EDT	143.283		0	143.283		2013-12-21 01:15:00	EST	98.5426
	2018-09-08	04:30:00		2018-09-10 00:30:00	EDT	142.717		0	142.717		2013-12-21 01:30:00	EST	100.525
	2018-09-08	04:45:00		2018-09-10 00:45:00	EDT	142.151		0	142.151		2013-12-21 01:45:00	EST	103.356
	2018-09-08	05:00:00		2018-09-10 01:00:00	EDT	141.867		0	141.867		2013-12-21 02:00:00	EST	106.755
	2018-09-08	05:15:00		2018-09-10 01:15:00	EDT	140.735					2013-12-21 02:15:00	EST	109.586
	2018-09-08	05:30:00		2018-09-10 01:30:00	EDT	139.885					2013-12-21 02:30:00	EST	112.418
	2018-09-08	05:45:00		2018-09-10 01:45:00	EDT	139.602					2013-12-21 02:45:00	EST	115.25
	2018-09-08	06:00:00		2018-09-10 02:00:00	EDT	139.036					2013-12-21 03:00:00	EST	118.364
	2018-09-08	06:15:00		2018-09-10 02:15:00	EDT	138.469					2013-12-21 03:15:00	EST	121.762
	2018-09-08	06:30:00		2018-09-10 02:30:00	EDT	137.054					2013-12-21 03:30:00	EST	125.727
	2018-09-08	06:45:00		2018-09-10 02:45:00	EDT	136.487					2013-12-21 03:45:00	EST	129.691
	2018-09-08	07:00:00		2018-09-10 03:00:00	EDT	135.921					2013-12-21 04:00:00	EST	134.222
	2018-09-08	07:15:00		2018-09-10 03:15:00	EDT	134.788					2013-12-21 04:15:00	EST	139.319
	2018-09-08	07:30:00		2018-09-10 03:30:00	EDT	134.222					2013-12-21 04:30:00	EST	144.416
	2018-09-08	07:45:00		2018-09-10 03:45:00	EDT	133.089					2013-12-21 04:45:00	EST	149.796
	2018-09-08	08:00:00		2018-09-10 04:00:00	EDT	132.806					2013-12-21 05:00:00	EST	155.459
	2018-09-08	08:15:00		2018-09-10 04:15:00	EDT	131.39					2013-12-21 05:15:00	EST	161.972
	2018-09-08	08:30:00		2018-09-10 04:30:00	EDT	130.541					2013-12-21 05:30:00	EST	168.485
	2018-09-08	08:45:00		2018-09-10 04:45:00	EDT	129.974					2013-12-21 05:45:00	EST	176.131
	2018-09-08	09:00:00		2018-09-10 05:00:00	EDT	128.842					2013-12-21 06:00:00	EST	183.493
	2018-09-08	09:15:00		2018-09-10 05:15:00	EDT	127.709					2013-12-21 06:15:00	EST	191.139
	2018-09-08	09:30:00		2018-09-10 05:30:00	EDT	127.426					2013-12-21 06:30:00	EST	197.935
	2018-09-08	09:45:00		2018-09-10 05:45:00	EDT	126.01					2013-12-21 06:45:00	EST	205.58
	2018-09-08	10:00:00		2018-09-10 06:00:00	EDT	124.877					2013-12-21 07:00:00	EST	212.66
	2018-09-08	10:15:00		2018-09-10 06:15:00	EDT	124.311					2013-12-21 07:15:00	EST	219.456
	2018-09-08	10:30:00		2018-09-10 06:30:00	EDT	123.178					2013-12-21 07:30:00	EST	227.101
	2018-09-08	10:45:00		2018-09-10 06:45:00	EDT	122.329					2013-12-21 07:45:00	EST	234.18
	2018-09-08	11:00:00		2018-09-10 07:00:00	EDT	121.479					2013-12-21 08:00:00	EST	240.976
	2018-09-08	11:15:00		2018-09-10 07:15:00	EDT	120.63					2013-12-21 08:15:00	EST	248.056
	2018-09-08	11:30:00		2018-09-10 07:30:00	EDT	119.497					2013-12-21 08:30:00	EST	254.568
	2018-09-08	11:45:00		2018-09-10 07:45:00	EDT	119.214					2013-12-21 08:45:00	EST	261.931
	2018-09-08	12:00:00		2018-09-10 08:00:00	EDT	118.081					2013-12-21 09:00:00	EST	268.161
	2018-09-08	12:15:00		2018-09-10 08:15:00	EDT	116.949					2013-12-21 09:15:00	EST	274.107
	2018-09-08	12:30:00		2018-09-10 08:30:00	EDT	116.665					2013-12-21 09:30:00	EST	281.753
	2018-09-08	12:45:00		2018-09-10 08:45:00	EDT	115.816					2013-12-21 09:45:00	EST	288.832
	2018-09-08	13:00:00		2018-09-10 09:00:00	EDT	114.683					2013-12-21 10:00:00	EST	291.664
	2018-09-08	13:15:00		2018-09-10 09:15:00	EDT	114.4					2013-12-21 10:15:00	EST	297.327
	2018-09-08	13:30:00		2018-09-10 09:30:00	EDT	113.267					2013-12-21 10:30:00	EST	302.99
	2018-09-08	13:45:00		2018-09-10 09:45:00	EDT	112.701					2013-12-21 10:45:00	EST	308.654
	2018-09-08	14:00:00		2018-09-10 10:00:00	EDT	111.568					2013-12-21 11:00:00	EST	314.317
	2018-09-08	14:15:00		2018-09-10 10:15:00	EDT	110.719					2013-12-21 11:15:00	EST	319.98
	2018-09-08	14:30:00		2018-09-10 10:30:00	EDT	110.153					2013-12-21 11:30:00	EST	325.644
	2018-09-08	14:45:00		2018-09-10 10:45:00	EDT	109.586					2013-12-21 11:45:00	EST	331.307
	2018-09-08	15:00:00		2018-09-10 11:00:00	EDT	108.737					2013-12-21 12:00:00	EST	336.97
	2018-09-08	15:15:00		2018-09-10 11:15:00	EDT	107.321					2013-12-21 12:15:00	EST	342.634
	2018-09-08	15:30:00		2018-09-10 11:30:00	EDT	107.321					2013-12-21 12:30:00	EST	345.466
	2018-09-08	15:45:00		2018-09-10 11:45:00	EDT	106.471					2013-12-21 12:45:00	EST	351.129
	2018-09-08	16:00:00		2018-09-10 12:00:00	EDT	106.188					2013-12-21 13:00:00	EST	353.961
	2018-09-08	16:15:00		2018-09-10 12:15:00	EDT	105.056					2013-12-21 13:15:00	EST	359.624
	2018-09-08	16:30:00		2018-09-10 12:30:00	EDT	104.489					2013-12-21 13:30:00	EST	362.456
	2018-09-08	16:45:00		2018-09-10 12:45:00	EDT	103.356					2013-12-21 13:45:00	EST	368.119
	2018-09-08	17:00:00		2018-09-10 13:00:00	EDT	101.657					2013-12-21 14:00:00	EST	373.782
	2018-09-08	17:15:00		2018-09-10 13:15:00	EDT	102.224					2013-12-21 14:15:00	EST	379.446
	2018-09-08	17:30:00		2018-09-10 13:30:00	EDT	101.657					2013-12-21 14:30:00	EST	385.109
	2018-09-08	17:45:00		2018-09-10 13:45:00	EDT	100.242					2013-12-21 14:45:00	EST	390.772
	2018-09-08	18:00:00		2018-09-10 14:00:00	EDT	99.6753					2013-12-21 15:00:00	EST	396.436
	2018-09-08	18:15:00		2018-09-10 14:15:00	EDT	99.109					2013-12-21 15:15:00	EST	402.099
	2018-09-08	18:30:00		2018-09-10 14:30:00	EDT	97.9763					2013-12-21 15:30:00	EST	407.763
	2018-09-08	18:45:00		2018-09-10 14:45:00	EDT	97.9763					2013-12-21 15:45:00	EST	413.426
	2018-09-08	19:00:00		2018-09-10 15:00:00	EDT	97.1268					2013-12-21 16:00:00	EST	416.258
	2018-09-08	19:15:00		2018-09-10 15:15:00	EDT	96.5604					2013-12-21 16:15:00	EST	421.921
	2018-09-08	19:30:00		2018-09-10 15:30:00	EDT	95.7109					2013-12-21 16:30:00	EST	424.753
	2018-09-08	19:45:00		2018-09-10 15:45:00	EDT	95.1446					2013-12-21 16:45:00	EST	430.416
	2018-09-08	20:00:00		2018-09-10 16:00:00	EDT	94.5783					2013-12-21 17:00:00	EST	436.079
	2018-09-08	20:15:00		2018-09-10 16:15:00	EDT	94.0119					2013-12-21 17:15:00	EST	441.743
	2018-09-08	20:30:00		2018-09-10 16:30:00	EDT	93.7288					2013-12-21 17:30:00	EST	444.574
	2018-09-08	20:45:00		2018-09-10 16:45:00	EDT	92.3129					2013-12-21 17:45:00	EST	450.238
	2018-09-08	21:00:00		2018-09-10 17:00:00	EDT	91.4634					2013-12-21 18:00:00	EST	453.07
	2018-09-08	21:15:00		2018-09-10 17:15:00	EDT	91.1802					2013-12-21 18:15:00	EST	458.733
	2018-09-08	21:30:00		2018-09-10 17:30:00	EDT	90.3307					2013-12-21 18:30:00	EST	461.565
	2018-09-08	21:45:00		2018-09-10 17:45:00	EDT	90.0476					2013-12-21 18:45:00	EST	464.396
	2018-09-08	22:00:00		2018-09-10 18:00:00	EDT	88.6317					2013-12-21 19:00:00	EST	470.06
	2018-09-08	22:15:00		2018-09-10 18:15:00	EDT	88.3486					2013-12-21 19:15:00	EST	472.891
	2018-09-08	22:30:00		2018-09-10 18:30:00	EDT	87.7822					2013-12-21 19:30:00	EST	475.723
	2018-09-08	22:45:00		2018-09-10 18:45:00	EDT	86.9327					2013-12-21 19:45:00	EST	478.555
	2018-09-08	23:00:00		2018-09-10 19:00:00	EDT	86.3664					2013-12-21 20:00:00	EST	481.386
	2018-09-08	23:15:00		2018-09-10 19:15:00	EDT	85.5169					2013-12-21 20:15:00	EST	487.05
	2018-09-08	23:30:00		2018-09-10 19:30:00	EDT	84.9505					2013-12-21 20:30:00	EST	487.05
	2018-09-08	23:45:00		2018-09-10 19:45:00	EDT	84.3842					2013-12-21 20:45:00	EST	489.881
	2018-09-09	00:00:00		2018-09-10 20:00:00	EDT	83.2515					2013-12-21 21:00:00	EST	492.713
	2018-09-09	00:15:00		2018-09-10 20:15:00	EDT	82.6852					2013-12-21 21:15:00	EST	495.545
	2018-09-09	00:30:00		2018-09-10 20:30:00	EDT	82.1189					2013-12-21 21:30:00	EST	498.377
	2018-09-09	00:45:00		2018-09-10 20:45:00	EDT	81.5525					2013-12-21 21:45:00	EST	501.208
	2018-09-09	01:00:00		2018-09-10 21:00:00	EDT	80.703					2013-12-21 22:00:00	EST	504.04
	2018-09-09	01:15:00		2018-09-10 21:15:00	EDT	80.1367					2013-12-21 22:15:00	EST	504.04
	2018-09-09	01:30:00		2018-09-10 21:30:00	EDT	79.5703					2013-12-21 22:30:00	EST	512.535
	2018-09-09	01:45:00		2018-09-10 21:45:00	EDT	78.7208					2013-12-21 22:45:00	EST	518.198
	2018-09-09	02:00:00		2018-09-10 22:00:00	EDT	77.5882					2013-12-21 23:00:00	EST	523.862
	2018-09-09	02:15:00		2018-09-10 22:15:00	EDT	77.305					2013-12-21 23:15:00	EST	526.693
	2018-09-09	02:30:00		2018-09-10 22:30:00	EDT	76.7387					2013-12-21 23:30:00	EST	529.525
	2018-09-09	02:45:00		2018-09-10 22:45:00	EDT	75.8891					2013-12-21 23:45:00	EST	538.02
	2018-09-09	03:00:00		2018-09-10 23:00:00	EDT	75.606					2013-12-22	EST	543.683
	2018-09-09	03:15:00		2018-09-10 23:15:00	EDT	75.0396					2013-12-22 00:15:00	EST	552.179
	2018-09-09	03:30:00		2018-09-10 23:30:00	EDT	74.4733					2013-12-22 00:30:00	EST	560.674
	2018-09-09	03:45:00		2018-09-10 23:45:00	EDT	73.3406					2013-12-22 00:45:00	EST	566.337
	2018-09-09	04:00:00		2018-09-11	EDT	72.7743					2013-12-22 01:00:00	EST	577.664
	2018-09-09	04:15:00		2018-09-11 00:15:00	EDT	72.208					2013-12-22 01:15:00	EST	588.99
	2018-09-09	04:30:00		2018-09-11 00:30:00	EDT	71.9248					2013-12-22 01:30:00	EST	600.317
	2018-09-09	04:45:00		2018-09-11 00:45:00	EDT	71.0753					2013-12-22 01:45:00	EST	611.644
	2018-09-09	05:00:00		2018-09-11 01:00:00	EDT	70.5089					2013-12-22 02:00:00	EST	620.139
	2018-09-09	05:15:00		2018-09-11 01:15:00	EDT	70.2258					2013-12-22 02:15:00	EST	625.802
	2018-09-09	05:30:00		2018-09-11 01:30:00	EDT	69.3763					2013-12-22 02:30:00	EST	637.129
	2018-09-09	05:45:00		2018-09-11 01:45:00	EDT	68.2436					2013-12-22 02:45:00	EST	645.624
	2018-09-09	06:00:00		2018-09-11 02:00:00	EDT	67.9604					2013-12-22 03:00:00	EST	651.287
	2018-09-09	06:15:00		2018-09-11 02:15:00	EDT	67.9604					2013-12-22 03:15:00	EST	659.783
	2018-09-09	06:30:00		2018-09-11 02:30:00	EDT	67.3941					2013-12-22 03:30:00	EST	665.446
	2018-09-09	06:45:00		2018-09-11 02:45:00	EDT	66.8278					2013-12-22 03:45:00	EST	671.109
	2018-09-09	07:00:00		2018-09-11 03:00:00	EDT	65.9783					2013-12-22 04:00:00	EST	673.941
	2018-09-09	07:15:00		2018-09-11 03:15:00	EDT	65.6951					2013-12-22 04:15:00	EST	676.773
	2018-09-09	07:30:00		2018-09-11 03:30:00	EDT	65.1287					2013-12-22 04:30:00	EST	685.268
	2018-09-09	07:45:00		2018-09-11 03:45:00	EDT	64.2792					2013-12-22 04:45:00	EST	688.099
	2018-09-09	08:00:00		2018-09-11 04:00:00	EDT	63.9961					2013-12-22 05:00:00	EST	690.931
	2018-09-09	08:15:00		2018-09-11 04:15:00	EDT	63.4297					2013-12-22 05:15:00	EST	696.594
	2018-09-09	08:30:00		2018-09-11 04:30:00	EDT	62.8634					2013-12-22 05:30:00	EST	702.258
	2018-09-09	08:45:00		2018-09-11 04:45:00	EDT	62.2971					2013-12-22 05:45:00	EST	702.258
	2018-09-09	09:00:00		2018-09-11 05:00:00	EDT	62.0139					2013-12-22 06:00:00	EST	702.258
	2018-09-09	09:15:00		2018-09-11 05:15:00	EDT	61.1644					2013-12-22 06:15:00	EST	705.089
	2018-09-09	09:30:00		2018-09-11 05:30:00	EDT	60.8812					2013-12-22 06:30:00	EST	707.921
	2018-09-09	09:45:00		2018-09-11 05:45:00	EDT	60.5981					2013-12-22 06:45:00	EST	707.921
	2018-09-09	10:00:00		2018-09-11 06:00:00	EDT	60.0317					2013-12-22 07:00:00	EST	710.753
	2018-09-09	10:15:00		2018-09-11 06:15:00	EDT	59.1822					2013-12-22 07:15:00	EST	713.585
	2018-09-09	10:30:00		2018-09-11 06:30:00	EDT	58.899					2013-12-22 07:30:00	EST	713.585
	2018-09-09	10:45:00		2018-09-11 06:45:00	EDT	58.3327					2013-12-22 07:45:00	EST	716.416
	2018-09-09	11:00:00		2018-09-11 07:00:00	EDT	58.0495					2013-12-22 08:00:00	EST	713.585
	2018-09-09	11:15:00		2018-09-11 07:15:00	EDT	57.4832					2013-12-22 08:15:00	EST	716.416
	2018-09-09	11:30:00		2018-09-11 07:30:00	EDT	56.9169					2013-12-22 08:30:00	EST	716.416
	2018-09-09	11:45:00		2018-09-11 07:45:00	EDT	56.6337					2013-12-22 08:45:00	EST	719.248
	2018-09-09	12:00:00		2018-09-11 08:00:00	EDT	56.0674					2013-12-22 09:00:00	EST	716.416
	2018-09-09	12:15:00		2018-09-11 08:15:00	EDT	55.7842					2013-12-22 09:15:00	EST	719.248
	2018-09-09	12:30:00		2018-09-11 08:30:00	EDT	54.9347					2013-12-22 09:30:00	EST	719.248
	2018-09-09	12:45:00		2018-09-11 08:45:00	EDT	54.9347					2013-12-22 09:45:00	EST	716.416
	2018-09-09	13:00:00		2018-09-11 09:00:00	EDT	54.3683					2013-12-22 10:00:00	EST	719.248
	2018-09-09	13:15:00		2018-09-11 09:15:00	EDT	53.802					2013-12-22 10:15:00	EST	716.416
	2018-09-09	13:30:00		2018-09-11 09:30:00	EDT	53.5188					2013-12-22 10:30:00	EST	716.416
	2018-09-09	13:45:00		2018-09-11 09:45:00	EDT	53.2357					2013-12-22 10:45:00	EST	713.585
	2018-09-09	14:00:00		2018-09-11 10:00:00	EDT	52.3862					2013-12-22 11:00:00	EST	713.585
	2018-09-09	14:15:00		2018-09-11 10:15:00	EDT	52.103					2013-12-22 11:15:00	EST	713.585
	2018-09-09	14:30:00		2018-09-11 10:30:00	EDT	51.2535					2013-12-22 11:30:00	EST	713.585
	2018-09-09	14:45:00		2018-09-11 10:45:00	EDT	51.2535					2013-12-22 11:45:00	EST	710.753
	2018-09-09	15:00:00		2018-09-11 11:00:00	EDT	50.9703					2013-12-22 12:00:00	EST	710.753
	2018-09-09	15:15:00		2018-09-11 11:15:00	EDT	50.1208					2013-12-22 12:15:00	EST	707.921
	2018-09-09	15:30:00		2018-09-11 11:30:00	EDT	48.705					2013-12-22 12:30:00	EST	707.921
	2018-09-09	15:45:00		2018-09-11 11:45:00	EDT	47.006					2013-12-22 12:45:00	EST	705.089
	2018-09-09	16:00:00		2018-09-11 12:00:00	EDT	44.1743					2013-12-22 13:00:00	EST	705.089
	2018-09-09	16:15:00		2018-09-11 12:15:00	EDT	41.0594					2013-12-22 13:15:00	EST	702.258
	2018-09-09	16:30:00		2018-09-11 12:30:00	EDT	38.5109					2013-12-22 13:30:00	EST	705.089
	2018-09-09	16:45:00		2018-09-11 12:45:00	EDT	36.8119					2013-12-22 13:45:00	EST	702.258
	2018-09-09	17:00:00		2018-09-11 13:00:00	EDT	37.3782					2013-12-22 14:00:00	EST	699.426
	2018-09-09	17:15:00		2018-09-11 13:15:00	EDT	38.5109					2013-12-22 14:15:00	EST	696.594
	2018-09-09	17:30:00		2018-09-11 13:30:00	EDT	39.9268					2013-12-22 14:30:00	EST	696.594
	2018-09-09	17:45:00		2018-09-11 13:45:00	EDT	41.6258					2013-12-22 14:45:00	EST	693.763
	2018-09-09	18:00:00		2018-09-11 14:00:00	EDT	43.3248					2013-12-22 15:00:00	EST	693.763
	2018-09-09	18:15:00		2018-09-11 14:15:00	EDT	43.8911					2013-12-22 15:15:00	EST	690.931
	2018-09-09	18:30:00		2018-09-11 14:30:00	EDT	44.7406					2013-12-22 15:30:00	EST	690.931
	2018-09-09	18:45:00		2018-09-11 14:45:00	EDT	45.8733					2013-12-22 15:45:00	EST	688.099
	2018-09-09	19:00:00		2018-09-11 15:00:00	EDT	46.1565					2013-12-22 16:00:00	EST	688.099
	2018-09-09	19:15:00		2018-09-11 15:15:00	EDT	46.4396					2013-12-22 16:15:00	EST	685.268
	2018-09-09	19:30:00		2018-09-11 15:30:00	EDT	46.1565					2013-12-22 16:30:00	EST	685.268
	2018-09-09	19:45:00		2018-09-11 15:45:00	EDT	46.1565					2013-12-22 16:45:00	EST	682.436
	2018-09-09	20:00:00		2018-09-11 16:00:00	EDT	45.8733					2013-12-22 17:00:00	EST	682.436
	2018-09-09	20:15:00		2018-09-11 16:15:00	EDT	45.5901					2013-12-22 17:15:00	EST	679.604
	2018-09-09	20:30:00		2018-09-11 16:30:00	EDT	45.8733					2013-12-22 17:30:00	EST	676.773
	2018-09-09	20:45:00		2018-09-11 16:45:00	EDT	45.8733					2013-12-22 17:45:00	EST	676.773
	2018-09-09	21:00:00		2018-09-11 17:00:00	EDT	45.0238					2013-12-22 18:00:00	EST	676.773
	2018-09-09	21:15:00		2018-09-11 17:15:00	EDT	44.1743					2013-12-22 18:15:00	EST	671.109
	2018-09-09	21:30:00		2018-09-11 17:30:00	EDT	44.1743					2013-12-22 18:30:00	EST	671.109
	2018-09-09	21:45:00		2018-09-11 17:45:00	EDT	43.8911					2013-12-22 18:45:00	EST	671.109
	2018-09-09	22:00:00		2018-09-11 18:00:00	EDT	43.3248					2013-12-22 19:00:00	EST	671.109
	2018-09-09	22:15:00		2018-09-11 18:15:00	EDT	43.3248					2013-12-22 19:15:00	EST	668.278
	2018-09-09	22:30:00		2018-09-11 18:30:00	EDT	42.7584					2013-12-22 19:30:00	EST	668.278
	2018-09-09	22:45:00		2018-09-11 18:45:00	EDT	42.4753					2013-12-22 19:45:00	EST	665.446
	2018-09-09	23:00:00		2018-09-11 19:00:00	EDT	42.1921					2013-12-22 20:00:00	EST	662.614
	2018-09-09	23:15:00		2018-09-11 19:15:00	EDT	41.6258					2013-12-22 20:15:00	EST	659.783
	2018-09-09	23:30:00		2018-09-11 19:30:00	EDT	41.3426					2013-12-22 20:30:00	EST	659.783
	2018-09-09	23:45:00		2018-09-11 19:45:00	EDT	41.0594					2013-12-22 20:45:00	EST	656.951
	2018-09-10	00:00:00		2018-09-11 20:00:00	EDT	40.7763					2013-12-22 21:00:00	EST	656.951
	2018-09-10	00:15:00		2018-09-11 20:15:00	EDT	40.7763					2013-12-22 21:15:00	EST	656.951
	2018-09-10	00:30:00		2018-09-11 20:30:00	EDT	40.4931					2013-12-22 21:30:00	EST	651.287
	2018-09-10	00:45:00		2018-09-11 20:45:00	EDT	39.9268					2013-12-22 21:45:00	EST	648.456
	2018-09-10	01:00:00		2018-09-11 21:00:00	EDT	39.9268					2013-12-22 22:00:00	EST	645.624
	2018-09-10	01:15:00		2018-09-11 21:15:00	EDT	39.6436					2013-12-22 22:15:00	EST	645.624
	2018-09-10	01:30:00		2018-09-11 21:30:00	EDT	39.3604					2013-12-22 22:30:00	EST	642.792
	2018-09-10	01:45:00		2018-09-11 21:45:00	EDT	39.3604					2013-12-22 22:45:00	EST	639.961
	2018-09-10	02:00:00		2018-09-11 22:00:00	EDT	39.0772					2013-12-22 23:00:00	EST	639.961
	2018-09-10	02:15:00		2018-09-11 22:15:00	EDT	38.5109					2013-12-22 23:15:00	EST	637.129
	2018-09-10	02:30:00		2018-09-11 22:30:00	EDT	38.5109					2013-12-22 23:30:00	EST	634.297
	2018-09-10	02:45:00		2018-09-11 22:45:00	EDT	36.2456					2013-12-22 23:45:00	EST	631.466
	2018-09-10	03:00:00		2018-09-11 23:00:00	EDT	37.9446					2013-12-23	EST	631.466
	2018-09-10	03:15:00		2018-09-11 23:15:00	EDT	37.6614					2013-12-23 00:15:00	EST	628.634
	2018-09-10	03:30:00		2018-09-11 23:30:00	EDT	37.9446					2013-12-23 00:30:00	EST	625.802
	2018-09-10	03:45:00		2018-09-11 23:45:00	EDT	37.0951					2013-12-23 00:45:00	EST	622.971
	2018-09-10	04:00:00		2018-09-12	EDT	37.3782					2013-12-23 01:00:00	EST	620.139
	2018-09-10	04:15:00		2018-09-12 00:15:00	EDT	36.8119					2013-12-23 01:15:00	EST	617.307
	2018-09-10	04:30:00		2018-09-12 00:30:00	EDT	35.9624					2013-12-23 01:30:00	EST	614.476
	2018-09-10	04:45:00		2018-09-12 00:45:00	EDT	35.9624					2013-12-23 01:45:00	EST	614.476
	2018-09-10	05:00:00		2018-09-12 01:00:00	EDT	35.9624					2013-12-23 02:00:00	EST	611.644
	2018-09-10	05:15:00		2018-09-12 01:15:00	EDT	35.6792					2013-12-23 02:15:00	EST	608.812
	2018-09-10	05:30:00		2018-09-12 01:30:00	EDT	35.9624					2013-12-23 02:30:00	EST	605.981
	2018-09-10	05:45:00		2018-09-12 01:45:00	EDT	34.5466					2013-12-23 02:45:00	EST	605.981
	2018-09-10	06:00:00		2018-09-12 02:00:00	EDT	34.5466					2013-12-23 03:00:00	EST	600.317
	2018-09-10	06:15:00		2018-09-12 02:15:00	EDT	34.2634					2013-12-23 03:15:00	EST	597.485
	2018-09-10	06:30:00		2018-09-12 02:30:00	EDT	33.9802					2013-12-23 03:30:00	EST	597.485
	2018-09-10	06:45:00		2018-09-12 02:45:00	EDT	34.5466					2013-12-23 03:45:00	EST	591.822
	2018-09-10	07:00:00		2018-09-12 03:00:00	EDT	33.4139					2013-12-23 04:00:00	EST	591.822
	2018-09-10	07:15:00		2018-09-12 03:15:00	EDT	33.697					2013-12-23 04:15:00	EST	588.99
	2018-09-10	07:30:00		2018-09-12 03:30:00	EDT	33.4139					2013-12-23 04:30:00	EST	586.159
	2018-09-10	07:45:00		2018-09-12 03:45:00	EDT	32.8475					2013-12-23 04:45:00	EST	583.327
	2018-09-10	08:00:00		2018-09-12 04:00:00	EDT	32.5644					2013-12-23 05:00:00	EST	580.495
	2018-09-10	08:15:00		2018-09-12 04:15:00	EDT	32.5644					2013-12-23 05:15:00	EST	580.495
	2018-09-10	08:30:00		2018-09-12 04:30:00	EDT	32.2812					2013-12-23 05:30:00	EST	574.832
	2018-09-10	08:45:00		2018-09-12 04:45:00	EDT	32.2812					2013-12-23 05:45:00	EST	574.832
	2018-09-10	09:00:00		2018-09-12 05:00:00	EDT	31.998					2013-12-23 06:00:00	EST	572
	2018-09-10	09:15:00		2018-09-12 05:15:00	EDT	31.7149					2013-12-23 06:15:00	EST	569.169
	2018-09-10	09:30:00		2018-09-12 05:30:00	EDT	31.1485					2013-12-23 06:30:00	EST	566.337
	2018-09-10	09:45:00		2018-09-12 05:45:00	EDT	31.1485					2013-12-23 06:45:00	EST	566.337
	2018-09-10	10:00:00		2018-09-12 06:00:00	EDT	31.1485					2013-12-23 07:00:00	EST	563.505
	2018-09-10	10:15:00		2018-09-12 06:15:00	EDT	30.8654					2013-12-23 07:15:00	EST	560.674
	2018-09-10	10:30:00		2018-09-12 06:30:00	EDT	30.5822					2013-12-23 07:30:00	EST	560.674
	2018-09-10	10:45:00		2018-09-12 06:45:00	EDT	30.299					2013-12-23 07:45:00	EST	557.842
	2018-09-10	11:00:00		2018-09-12 07:00:00	EDT	30.5822					2013-12-23 08:00:00	EST	555.01
	2018-09-10	11:15:00		2018-09-12 07:15:00	EDT	30.299					2013-12-23 08:15:00	EST	555.01
	2018-09-10	11:30:00		2018-09-12 07:30:00	EDT	30.299					2013-12-23 08:30:00	EST	552.179
	2018-09-10	11:45:00		2018-09-12 07:45:00	EDT	30.0159					2013-12-23 08:45:00	EST	552.179
	2018-09-10	12:00:00		2018-09-12 08:00:00	EDT	29.7327					2013-12-23 09:00:00	EST	549.347
	2018-09-10	12:15:00		2018-09-12 08:15:00	EDT	29.7327					2013-12-23 09:15:00	EST	546.515
	2018-09-10	12:30:00		2018-09-12 08:30:00	EDT	29.7327					2013-12-23 09:30:00	EST	546.515
	2018-09-10	12:45:00		2018-09-12 08:45:00	EDT	29.4495					2013-12-23 09:45:00	EST	543.683
	2018-09-10	13:00:00		2018-09-12 09:00:00	EDT	29.1664					2013-12-23 10:00:00	EST	543.683
	2018-09-10	13:15:00		2018-09-12 09:15:00	EDT	29.1664					2013-12-23 10:15:00	EST	540.852
	2018-09-10	13:30:00		2018-09-12 09:30:00	EDT	28.6					2013-12-23 10:30:00	EST	540.852
	2018-09-10	13:45:00		2018-09-12 09:45:00	EDT	28.8832					2013-12-23 10:45:00	EST	538.02
	2018-09-10	14:00:00		2018-09-12 10:00:00	EDT	29.4495					2013-12-23 11:00:00	EST	535.188
	2018-09-10	14:15:00		2018-09-12 10:15:00	EDT	29.4495					2013-12-23 11:15:00	EST	535.188
	2018-09-10	14:30:00		2018-09-12 10:30:00	EDT	29.7327					2013-12-23 11:30:00	EST	532.357
	2018-09-10	14:45:00		2018-09-12 10:45:00	EDT	29.4495					2013-12-23 11:45:00	EST	529.525
	2018-09-10	15:00:00		2018-09-12 11:00:00	EDT	29.4495					2013-12-23 12:00:00	EST	529.525
	2018-09-10	15:15:00		2018-09-12 11:15:00	EDT	29.1664					2013-12-23 12:15:00	EST	526.693
	2018-09-10	15:30:00		2018-09-12 11:30:00	EDT	28.8832					2013-12-23 12:30:00	EST	526.693
	2018-09-10	15:45:00		2018-09-12 11:45:00	EDT	28.6					2013-12-23 12:45:00	EST	523.862
	2018-09-10	16:00:00		2018-09-12 12:00:00	EDT	28.8832					2013-12-23 13:00:00	EST	523.862
	2018-09-10	16:15:00		2018-09-12 12:15:00	EDT	27.1842					2013-12-23 13:15:00	EST	523.862
	2018-09-10	16:30:00		2018-09-12 12:30:00	EDT	26.9576					2013-12-23 13:30:00	EST	521.03
	2018-09-10	16:45:00		2018-09-12 12:45:00	EDT	26.7594					2013-12-23 13:45:00	EST	521.03
	2018-09-10	17:00:00		2018-09-12 13:00:00	EDT	26.7594					2013-12-23 14:00:00	EST	518.198
	2018-09-10	17:15:00		2018-09-12 13:15:00	EDT	28.2319					2013-12-23 14:15:00	EST	518.198
	2018-09-10	17:30:00		2018-09-12 13:30:00	EDT	27.6089					2013-12-23 14:30:00	EST	518.198
	2018-09-10	17:45:00		2018-09-12 13:45:00	EDT	26.9576					2013-12-23 14:45:00	EST	515.367
	2018-09-10	18:00:00		2018-09-12 14:00:00	EDT	27.1842					2013-12-23 15:00:00	EST	515.367
	2018-09-10	18:15:00		2018-09-12 14:15:00	EDT	26.3347					2013-12-23 15:15:00	EST	512.535
	2018-09-10	18:30:00		2018-09-12 14:30:00	EDT	25.9382					2013-12-23 15:30:00	EST	512.535
	2018-09-10	18:45:00		2018-09-12 14:45:00	EDT	24.4941					2013-12-23 15:45:00	EST	512.535
	2018-09-10	19:00:00		2018-09-12 15:00:00	EDT	23.1632					2013-12-23 16:00:00	EST	509.703
	2018-09-10	19:15:00		2018-09-12 15:15:00	EDT	22.3986					2013-12-23 16:15:00	EST	509.703
	2018-09-10	19:30:00		2018-09-12 15:30:00	EDT	21.6341					2013-12-23 16:30:00	EST	509.703
	2018-09-10	19:45:00		2018-09-12 15:45:00	EDT	22.1438					2013-12-23 16:45:00	EST	506.872
	2018-09-10	20:00:00		2018-09-12 16:00:00	EDT	22.3986					2013-12-23 17:00:00	EST	506.872
	2018-09-10	20:15:00		2018-09-12 16:15:00	EDT	22.9083					2013-12-23 17:15:00	EST	506.872
	2018-09-10	20:30:00		2018-09-12 16:30:00	EDT	23.1632					2013-12-23 17:30:00	EST	504.04
	2018-09-10	20:45:00		2018-09-12 16:45:00	EDT	23.7012					2013-12-23 17:45:00	EST	504.04
	2018-09-10	21:00:00		2018-09-12 17:00:00	EDT	24.4941					2013-12-23 18:00:00	EST	501.208
	2018-09-10	21:15:00		2018-09-12 17:15:00	EDT	24.7772					2013-12-23 18:15:00	EST	501.208
	2018-09-10	21:30:00		2018-09-12 17:30:00	EDT	24.4941					2013-12-23 18:30:00	EST	501.208
	2018-09-10	21:45:00		2018-09-12 17:45:00	EDT	23.1632					2013-12-23 18:45:00	EST	498.377
	2018-09-10	22:00:00		2018-09-12 18:00:00	EDT	23.1632					2013-12-23 19:00:00	EST	498.377
	2018-09-10	22:15:00		2018-09-12 18:15:00	EDT	25.3153					2013-12-23 19:15:00	EST	498.377
	2018-09-10	22:30:00		2018-09-12 18:30:00	EDT	25.3153					2013-12-23 19:30:00	EST	495.545
	2018-09-10	22:45:00		2018-09-12 18:45:00	EDT	24.4941					2013-12-23 19:45:00	EST	495.545
	2018-09-10	23:00:00		2018-09-12 19:00:00	EDT	24.7772					2013-12-23 20:00:00	EST	495.545
	2018-09-10	23:15:00		2018-09-12 19:15:00	EDT	24.7772					2013-12-23 20:15:00	EST	492.713
	2018-09-10	23:30:00		2018-09-12 19:30:00	EDT	24.4941					2013-12-23 20:30:00	EST	492.713
	2018-09-10	23:45:00		2018-09-12 19:45:00	EDT	24.2392					2013-12-23 20:45:00	EST	492.713
	2018-09-11	00:00:00		2018-09-12 20:00:00	EDT	23.7012					2013-12-23 21:00:00	EST	489.881
	2018-09-11	00:15:00		2018-09-12 20:15:00	EDT	23.9561					2013-12-23 21:15:00	EST	489.881
	2018-09-11	00:30:00		2018-09-12 20:30:00	EDT	24.2392					2013-12-23 21:30:00	EST	487.05
	2018-09-11	00:45:00		2018-09-12 20:45:00	EDT	23.7012					2013-12-23 21:45:00	EST	487.05
	2018-09-11	01:00:00		2018-09-12 21:00:00	EDT	22.9083					2013-12-23 22:00:00	EST	484.218
	2018-09-11	01:15:00		2018-09-12 21:15:00	EDT	23.4463					2013-12-23 22:15:00	EST	484.218
	2018-09-11	01:30:00		2018-09-12 21:30:00	EDT	22.9083					2013-12-23 22:30:00	EST	484.218
	2018-09-11	01:45:00		2018-09-12 21:45:00	EDT	22.3986					2013-12-23 22:45:00	EST	481.386
	2018-09-11	02:00:00		2018-09-12 22:00:00	EDT	22.3986					2013-12-23 23:00:00	EST	478.555
	2018-09-11	02:15:00		2018-09-12 22:15:00	EDT	22.3986					2013-12-23 23:15:00	EST	478.555
	2018-09-11	02:30:00		2018-09-12 22:30:00	EDT	22.6535					2013-12-23 23:30:00	EST	478.555
	2018-09-11	02:45:00		2018-09-12 22:45:00	EDT	22.6535					2013-12-23 23:45:00	EST	475.723
	2018-09-11	03:00:00		2018-09-12 23:00:00	EDT	22.6535					2013-12-24	EST	475.723
	2018-09-11	03:15:00		2018-09-12 23:15:00	EDT	22.3986					2013-12-24 00:15:00	EST	475.723
	2018-09-11	03:30:00		2018-09-12 23:30:00	EDT	22.3986					2013-12-24 00:30:00	EST	472.891
	2018-09-11	03:45:00		2018-09-12 23:45:00	EDT	22.1438					2013-12-24 00:45:00	EST	470.06
	2018-09-11	04:00:00		2018-09-13	EDT	22.1438					2013-12-24 01:00:00	EST	470.06
	2018-09-11	04:15:00		2018-09-13 00:15:00	EDT	22.1438					2013-12-24 01:15:00	EST	470.06
	2018-09-11	04:30:00		2018-09-13 00:30:00	EDT	21.8889					2013-12-24 01:30:00	EST	467.228
	2018-09-11	04:45:00		2018-09-13 00:45:00	EDT	22.1438					2013-12-24 01:45:00	EST	467.228
	2018-09-11	05:00:00		2018-09-13 01:00:00	EDT	21.6341					2013-12-24 02:00:00	EST	467.228
	2018-09-11	05:15:00		2018-09-13 01:15:00	EDT	21.4075					2013-12-24 02:15:00	EST	464.396
	2018-09-11	05:30:00		2018-09-13 01:30:00	EDT	21.4075					2013-12-24 02:30:00	EST	464.396
	2018-09-11	05:45:00		2018-09-13 01:45:00	EDT	21.4075					2013-12-24 02:45:00	EST	461.565
	2018-09-11	06:00:00		2018-09-13 02:00:00	EDT	20.8978					2013-12-24 03:00:00	EST	461.565
	2018-09-11	06:15:00		2018-09-13 02:15:00	EDT	21.1527					2013-12-24 03:15:00	EST	458.733
	2018-09-11	06:30:00		2018-09-13 02:30:00	EDT	21.1527					2013-12-24 03:30:00	EST	458.733
	2018-09-11	06:45:00		2018-09-13 02:45:00	EDT	20.8978					2013-12-24 03:45:00	EST	455.901
	2018-09-11	07:00:00		2018-09-13 03:00:00	EDT	20.4164					2013-12-24 04:00:00	EST	453.07
	2018-09-11	07:15:00		2018-09-13 03:15:00	EDT	19.2271					2013-12-24 04:15:00	EST	453.07
	2018-09-11	07:30:00		2018-09-13 03:30:00	EDT	19.2271					2013-12-24 04:30:00	EST	450.238
	2018-09-11	07:45:00		2018-09-13 03:45:00	EDT	19.0006					2013-12-24 04:45:00	EST	450.238
	2018-09-11	08:00:00		2018-09-13 04:00:00	EDT	18.7741					2013-12-24 05:00:00	EST	450.238
	2018-09-11	08:15:00		2018-09-13 04:15:00	EDT	18.7741					2013-12-24 05:15:00	EST	447.406
	2018-09-11	08:30:00		2018-09-13 04:30:00	EDT	18.5475					2013-12-24 05:30:00	EST	447.406
	2018-09-11	08:45:00		2018-09-13 04:45:00	EDT	18.321					2013-12-24 05:45:00	EST	444.574
	2018-09-11	09:00:00		2018-09-13 05:00:00	EDT	19.7085					2013-12-24 06:00:00	EST	444.574
	2018-09-11	09:15:00		2018-09-13 05:15:00	EDT	19.9351					2013-12-24 06:15:00	EST	441.743
	2018-09-11	09:30:00		2018-09-13 05:30:00	EDT	19.7085					2013-12-24 06:30:00	EST	438.911
	2018-09-11	09:45:00		2018-09-13 05:45:00	EDT	19.2271					2013-12-24 06:45:00	EST	438.911
	2018-09-11	10:00:00		2018-09-13 06:00:00	EDT	19.7085					2013-12-24 07:00:00	EST	438.911
	2018-09-11	10:15:00		2018-09-13 06:15:00	EDT	19.2271					2013-12-24 07:15:00	EST	436.079
	2018-09-11	10:30:00		2018-09-13 06:30:00	EDT	18.7741					2013-12-24 07:30:00	EST	436.079
	2018-09-11	10:45:00		2018-09-13 06:45:00	EDT	19.4537					2013-12-24 07:45:00	EST	433.248
	2018-09-11	11:00:00		2018-09-13 07:00:00	EDT	18.7741					2013-12-24 08:00:00	EST	433.248
	2018-09-11	11:15:00		2018-09-13 07:15:00	EDT	18.5475					2013-12-24 08:15:00	EST	430.416
	2018-09-11	11:30:00		2018-09-13 07:30:00	EDT	18.7741					2013-12-24 08:30:00	EST	430.416
	2018-09-11	11:45:00		2018-09-13 07:45:00	EDT	18.321					2013-12-24 08:45:00	EST	427.584
	2018-09-11	12:00:00		2018-09-13 08:00:00	EDT	18.0945					2013-12-24 09:00:00	EST	427.584
	2018-09-11	12:15:00		2018-09-13 08:15:00	EDT	18.0945					2013-12-24 09:15:00	EST	424.753
	2018-09-11	12:30:00		2018-09-13 08:30:00	EDT	18.0945					2013-12-24 09:30:00	EST	424.753
	2018-09-11	12:45:00		2018-09-13 08:45:00	EDT	18.0945					2013-12-24 09:45:00	EST	421.921
	2018-09-11	13:00:00		2018-09-13 09:00:00	EDT	18.0945					2013-12-24 10:00:00	EST	421.921
	2018-09-11	13:15:00		2018-09-13 09:15:00	EDT	18.321					2013-12-24 10:15:00	EST	419.089
	2018-09-11	13:30:00		2018-09-13 09:30:00	EDT	17.8679					2013-12-24 10:30:00	EST	419.089
	2018-09-11	13:45:00		2018-09-13 09:45:00	EDT	18.0945					2013-12-24 10:45:00	EST	416.258
	2018-09-11	14:00:00		2018-09-13 10:00:00	EDT	18.0945					2013-12-24 11:00:00	EST	416.258
	2018-09-11	14:15:00		2018-09-13 10:15:00	EDT	16.9901					2013-12-24 11:15:00	EST	413.426
	2018-09-11	14:30:00		2018-09-13 10:30:00	EDT	17.4149					2013-12-24 11:30:00	EST	413.426
	2018-09-11	14:45:00		2018-09-13 10:45:00	EDT	17.8679					2013-12-24 11:45:00	EST	413.426
	2018-09-11	15:00:00		2018-09-13 11:00:00	EDT	17.8679					2013-12-24 12:00:00	EST	410.594
	2018-09-11	15:15:00		2018-09-13 11:15:00	EDT	17.4149					2013-12-24 12:15:00	EST	407.763
	2018-09-11	15:30:00		2018-09-13 11:30:00	EDT	17.6414					2013-12-24 12:30:00	EST	407.763
	2018-09-11	15:45:00		2018-09-13 11:45:00	EDT	16.9901					2013-12-24 12:45:00	EST	407.763
	2018-09-11	16:00:00		2018-09-13 12:00:00	EDT	16.9901					2013-12-24 13:00:00	EST	404.931
	2018-09-11	16:15:00		2018-09-13 12:15:00	EDT	17.4149					2013-12-24 13:15:00	EST	404.931
	2018-09-11	16:30:00		2018-09-13 12:30:00	EDT	16.9901					2013-12-24 13:30:00	EST	402.099
	2018-09-11	16:45:00		2018-09-13 12:45:00	EDT	17.2166					2013-12-24 13:45:00	EST	402.099
	2018-09-11	17:00:00		2018-09-13 13:00:00	EDT	16.1406					2013-12-24 14:00:00	EST	402.099
	2018-09-11	17:15:00		2018-09-13 13:15:00	EDT	17.2166					2013-12-24 14:15:00	EST	399.268
	2018-09-11	17:30:00		2018-09-13 13:30:00	EDT	16.3388					2013-12-24 14:30:00	EST	399.268
	2018-09-11	17:45:00		2018-09-13 13:45:00	EDT	16.7636					2013-12-24 14:45:00	EST	396.436
	2018-09-11	18:00:00		2018-09-13 14:00:00	EDT	16.5654					2013-12-24 15:00:00	EST	396.436
	2018-09-11	18:15:00		2018-09-13 14:15:00	EDT	16.3388					2013-12-24 15:15:00	EST	393.604
	2018-09-11	18:30:00		2018-09-13 14:30:00	EDT	16.9901					2013-12-24 15:30:00	EST	393.604
	2018-09-11	18:45:00		2018-09-13 14:45:00	EDT	16.1406					2013-12-24 15:45:00	EST	393.604
	2018-09-11	19:00:00		2018-09-13 15:00:00	EDT	16.5654					2013-12-24 16:00:00	EST	390.772
	2018-09-11	19:15:00		2018-09-13 15:15:00	EDT	16.3388					2013-12-24 16:15:00	EST	390.772
	2018-09-11	19:30:00		2018-09-13 15:30:00	EDT	15.9424					2013-12-24 16:30:00	EST	387.941
	2018-09-11	19:45:00		2018-09-13 15:45:00	EDT	16.3388					2013-12-24 16:45:00	EST	387.941
	2018-09-11	20:00:00		2018-09-13 16:00:00	EDT	16.3388					2013-12-24 17:00:00	EST	385.109
	2018-09-11	20:15:00		2018-09-13 16:15:00	EDT	15.9424					2013-12-24 17:15:00	EST	385.109
	2018-09-11	20:30:00		2018-09-13 16:30:00	EDT	16.3388					2013-12-24 17:30:00	EST	385.109
	2018-09-11	20:45:00		2018-09-13 16:45:00	EDT	14.5265					2013-12-24 17:45:00	EST	382.277
	2018-09-11	21:00:00		2018-09-13 17:00:00	EDT	14.5265					2013-12-24 18:00:00	EST	382.277
	2018-09-11	21:15:00		2018-09-13 17:15:00	EDT	16.3388					2013-12-24 18:15:00	EST	379.446
	2018-09-11	21:30:00		2018-09-13 17:30:00	EDT	15.7158					2013-12-24 18:30:00	EST	379.446
	2018-09-11	21:45:00		2018-09-13 17:45:00	EDT	14.1301					2013-12-24 18:45:00	EST	376.614
	2018-09-11	22:00:00		2018-09-13 18:00:00	EDT	15.9424					2013-12-24 19:00:00	EST	376.614
	2018-09-11	22:15:00		2018-09-13 18:15:00	EDT	15.5176					2013-12-24 19:15:00	EST	373.782
	2018-09-11	22:30:00		2018-09-13 18:30:00	EDT	15.5176					2013-12-24 19:30:00	EST	373.782
	2018-09-11	22:45:00		2018-09-13 18:45:00	EDT	15.3194					2013-12-24 19:45:00	EST	373.782
	2018-09-11	23:00:00		2018-09-13 19:00:00	EDT	15.1212					2013-12-24 20:00:00	EST	370.951
	2018-09-11	23:15:00		2018-09-13 19:15:00	EDT	14.1301					2013-12-24 20:15:00	EST	370.951
	2018-09-11	23:30:00		2018-09-13 19:30:00	EDT	15.9424					2013-12-24 20:30:00	EST	368.119
	2018-09-11	23:45:00		2018-09-13 19:45:00	EDT	15.7158					2013-12-24 20:45:00	EST	368.119
	2018-09-12	00:00:00		2018-09-13 20:00:00	EDT	15.5176					2013-12-24 21:00:00	EST	365.287
	2018-09-12	00:15:00		2018-09-13 20:15:00	EDT	15.3194					2013-12-24 21:15:00	EST	365.287
	2018-09-12	00:30:00		2018-09-13 20:30:00	EDT	15.5176					2013-12-24 21:30:00	EST	365.287
	2018-09-12	00:45:00									2013-12-24 21:45:00	EST	362.456
	2018-09-12	01:00:00									2013-12-24 22:00:00	EST	362.456
	2018-09-12	01:15:00									2013-12-24 22:15:00	EST	359.624
	2018-09-12	01:30:00									2013-12-24 22:30:00	EST	359.624
	2018-09-12	01:45:00									2013-12-24 22:45:00	EST	359.624
	2018-09-12	02:00:00									2013-12-24 23:00:00	EST	356.792
	2018-09-12	02:15:00									2013-12-24 23:15:00	EST	356.792
	2018-09-12	02:30:00									2013-12-24 23:30:00	EST	353.961
	2018-09-12	02:45:00									2013-12-24 23:45:00	EST	353.961
	2018-09-12	03:00:00									2013-12-25	EST	351.129
	2018-09-12	03:15:00									2013-12-25 00:15:00	EST	351.129
	2018-09-12	03:30:00									2013-12-25 00:30:00	EST	348.297
	2018-09-12	03:45:00									2013-12-25 00:45:00	EST	348.297
	2018-09-12	04:00:00									2013-12-25 01:00:00	EST	348.297
	2018-09-12	04:15:00									2013-12-25 01:15:00	EST	345.466
	2018-09-12	04:30:00									2013-12-25 01:30:00	EST	345.466
	2018-09-12	04:45:00									2013-12-25 01:45:00	EST	342.634
	2018-09-12	05:00:00									2013-12-25 02:00:00	EST	342.634
	2018-09-12	05:15:00									2013-12-25 02:15:00	EST	339.802
	2018-09-12	05:30:00									2013-12-25 02:30:00	EST	339.802
	2018-09-12	05:45:00									2013-12-25 02:45:00	EST	336.97
	2018-09-12	06:00:00									2013-12-25 03:00:00	EST	336.97
	2018-09-12	06:15:00									2013-12-25 03:15:00	EST	334.139
	2018-09-12	06:30:00									2013-12-25 03:30:00	EST	334.139
	2018-09-12	06:45:00									2013-12-25 03:45:00	EST	334.139
	2018-09-12	07:00:00									2013-12-25 04:00:00	EST	331.307
	2018-09-12	07:15:00									2013-12-25 04:15:00	EST	331.307
	2018-09-12	07:30:00									2013-12-25 04:30:00	EST	328.475
	2018-09-12	07:45:00									2013-12-25 04:45:00	EST	328.475
	2018-09-12	08:00:00									2013-12-25 05:00:00	EST	325.644
	2018-09-12	08:15:00									2013-12-25 05:15:00	EST	325.644
	2018-09-12	08:30:00									2013-12-25 05:30:00	EST	322.812
	2018-09-12	08:45:00									2013-12-25 05:45:00	EST	322.812
	2018-09-12	09:00:00									2013-12-25 06:00:00	EST	319.98
	2018-09-12	09:15:00									2013-12-25 06:15:00	EST	319.98
	2018-09-12	09:30:00									2013-12-25 06:30:00	EST	317.149
	2018-09-12	09:45:00									2013-12-25 06:45:00	EST	317.149
	2018-09-12	10:00:00									2013-12-25 07:00:00	EST	314.317
	2018-09-12	10:15:00									2013-12-25 07:15:00	EST	314.317
	2018-09-12	10:30:00									2013-12-25 07:30:00	EST	311.485
	2018-09-12	10:45:00									2013-12-25 07:45:00	EST	311.485
	2018-09-12	11:00:00									2013-12-25 08:00:00	EST	308.654
	2018-09-12	11:15:00									2013-12-25 08:15:00	EST	308.654
	2018-09-12	11:30:00									2013-12-25 08:30:00	EST	305.822
	2018-09-12	11:45:00									2013-12-25 08:45:00	EST	305.822
	2018-09-12	12:00:00									2013-12-25 09:00:00	EST	302.99
	2018-09-12	12:15:00									2013-12-25 09:15:00	EST	302.99
	2018-09-12	12:30:00									2013-12-25 09:30:00	EST	300.159
	2018-09-12	12:45:00									2013-12-25 09:45:00	EST	300.159
	2018-09-12	13:00:00									2013-12-25 10:00:00	EST	297.327
	2018-09-12	13:15:00									2013-12-25 10:15:00	EST	297.327
	2018-09-12	13:30:00									2013-12-25 10:30:00	EST	294.495
	2018-09-12	13:45:00									2013-12-25 10:45:00	EST	291.664
	2018-09-12	14:00:00									2013-12-25 11:00:00	EST	291.664
	2018-09-12	14:15:00									2013-12-25 11:15:00	EST	288.832
	2018-09-12	14:30:00									2013-12-25 11:30:00	EST	288.832
	2018-09-12	14:45:00									2013-12-25 11:45:00	EST	286
	2018-09-12	15:00:00									2013-12-25 12:00:00	EST	283.168
	2018-09-12	15:15:00									2013-12-25 12:15:00	EST	281.186
	2018-09-12	15:30:00									2013-12-25 12:30:00	EST	279.204
	2018-09-12	15:45:00									2013-12-25 12:45:00	EST	277.505
	2018-09-12	16:00:00									2013-12-25 13:00:00	EST	274.957
	2018-09-12	16:15:00									2013-12-25 13:15:00	EST	272.408
	2018-09-12	16:30:00									2013-12-25 13:30:00	EST	270.709
	2018-09-12	16:45:00									2013-12-25 13:45:00	EST	267.877
	2018-09-12	17:00:00									2013-12-25 14:00:00	EST	265.895
	2018-09-12	17:15:00									2013-12-25 14:15:00	EST	263.064
	2018-09-12	17:30:00									2013-12-25 14:30:00	EST	260.515
	2018-09-12	17:45:00									2013-12-25 14:45:00	EST	257.683
	2018-09-12	18:00:00									2013-12-25 15:00:00	EST	254.852
	2018-09-12	18:15:00									2013-12-25 15:15:00	EST	252.303
	2018-09-12	18:30:00									2013-12-25 15:30:00	EST	249.471
	2018-09-12	18:45:00									2013-12-25 15:45:00	EST	246.073
	2018-09-12	19:00:00									2013-12-25 16:00:00	EST	243.242
	2018-09-12	19:15:00									2013-12-25 16:15:00	EST	239.844
	2018-09-12	19:30:00									2013-12-25 16:30:00	EST	236.163
	2018-09-12	19:45:00									2013-12-25 16:45:00	EST	232.481
	2018-09-12	20:00:00									2013-12-25 17:00:00	EST	228.517
	2018-09-12	20:15:00									2013-12-25 17:15:00	EST	224.836
	2018-09-12	20:30:00									2013-12-25 17:30:00	EST	221.155
	2018-09-12	20:45:00									2013-12-25 17:45:00	EST	216.907
	2018-09-12	21:00:00									2013-12-25 18:00:00	EST	213.792
	2018-09-12	21:15:00									2013-12-25 18:15:00	EST	210.394
	2018-09-12	21:30:00									2013-12-25 18:30:00	EST	207.279
	2018-09-12	21:45:00									2013-12-25 18:45:00	EST	203.598
	2018-09-12	22:00:00									2013-12-25 19:00:00	EST	200.483
	2018-09-12	22:15:00									2013-12-25 19:15:00	EST	197.085
	2018-09-12	22:30:00									2013-12-25 19:30:00	EST	194.254
	2018-09-12	22:45:00									2013-12-25 19:45:00	EST	191.705
	2018-09-12	23:00:00									2013-12-25 20:00:00	EST	189.157
	2018-09-12	23:15:00									2013-12-25 20:15:00	EST	186.608
	2018-09-12	23:30:00									2013-12-25 20:30:00	EST	184.626
	2018-09-12	23:45:00									2013-12-25 20:45:00	EST	182.077
	2018-09-13	00:00:00									2013-12-25 21:00:00	EST	180.661
	2018-09-13	00:15:00									2013-12-25 21:15:00	EST	178.396
	2018-09-13	00:30:00									2013-12-25 21:30:00	EST	176.414
	2018-09-13	00:45:00									2013-12-25 21:45:00	EST	175.281
	2018-09-13	01:00:00									2013-12-25 22:00:00	EST	173.582
	2018-09-13	01:15:00									2013-12-25 22:15:00	EST	172.166
	2018-09-13	01:30:00									2013-12-25 22:30:00	EST	171.317
	2018-09-13	01:45:00									2013-12-25 22:45:00	EST	169.335
	2018-09-13	02:00:00									2013-12-25 23:00:00	EST	167.636
	2018-09-13	02:15:00									2013-12-25 23:15:00	EST	167.069
	2018-09-13	02:30:00									2013-12-25 23:30:00	EST	165.654
	2018-09-13	02:45:00									2013-12-25 23:45:00	EST	164.521
	2018-09-13	03:00:00									2013-12-26	EST	163.388
	2018-09-13	03:15:00									2013-12-26 00:15:00	EST	162.256
	2018-09-13	03:30:00									2013-12-26 00:30:00	EST	161.406
	2018-09-13	03:45:00									2013-12-26 00:45:00	EST	160.273
	2018-09-13	04:00:00									2013-12-26 01:00:00	EST	159.141
	2018-09-13	04:15:00									2013-12-26 01:15:00	EST	158.291
	2018-09-13	04:30:00									2013-12-26 01:30:00	EST	157.158
	2018-09-13	04:45:00									2013-12-26 01:45:00	EST	156.026
	2018-09-13	05:00:00									2013-12-26 02:00:00	EST	155.459
	2018-09-13	05:15:00									2013-12-26 02:15:00	EST	154.327
	2018-09-13	05:30:00									2013-12-26 02:30:00	EST	153.477
	2018-09-13	05:45:00									2013-12-26 02:45:00	EST	152.345
	2018-09-13	06:00:00									2013-12-26 03:00:00	EST	151.778
	2018-09-13	06:15:00									2013-12-26 03:15:00	EST	150.646
	2018-09-13	06:30:00									2013-12-26 03:30:00	EST	149.796
	2018-09-13	06:45:00									2013-12-26 03:45:00	EST	148.947
	2018-09-13	07:00:00									2013-12-26 04:00:00	EST	147.814
	2018-09-13	07:15:00									2013-12-26 04:15:00	EST	146.964
	2018-09-13	07:30:00									2013-12-26 04:30:00	EST	145.832
	2018-09-13	07:45:00									2013-12-26 04:45:00	EST	145.265
	2018-09-13	08:00:00									2013-12-26 05:00:00	EST	144.416
	2018-09-13	08:15:00									2013-12-26 05:15:00	EST	143.566
	2018-09-13	08:30:00									2013-12-26 05:30:00	EST	142.717
	2018-09-13	08:45:00									2013-12-26 05:45:00	EST	141.867
	2018-09-13	09:00:00									2013-12-26 06:00:00	EST	141.584
	2018-09-13	09:15:00									2013-12-26 06:15:00	EST	139.885
	2018-09-13	09:30:00									2013-12-26 06:30:00	EST	139.319
	2018-09-13	09:45:00									2013-12-26 06:45:00	EST	138.469
	2018-09-13	10:00:00									2013-12-26 07:00:00	EST	138.186
	2018-09-13	10:15:00									2013-12-26 07:15:00	EST	137.337
	2018-09-13	10:30:00									2013-12-26 07:30:00	EST	136.487
	2018-09-13	10:45:00									2013-12-26 07:45:00	EST	135.638
	2018-09-13	11:00:00									2013-12-26 08:00:00	EST	134.788
	2018-09-13	11:15:00									2013-12-26 08:15:00	EST	134.222
	2018-09-13	11:30:00									2013-12-26 08:30:00	EST	133.372
	2018-09-13	11:45:00									2013-12-26 08:45:00	EST	133.089
	2018-09-13	12:00:00									2013-12-26 09:00:00	EST	132.523
	2018-09-13	12:15:00									2013-12-26 09:15:00	EST	131.39
	2018-09-13	12:30:00									2013-12-26 09:30:00	EST	131.107
	2018-09-13	12:45:00									2013-12-26 09:45:00	EST	129.974
	2018-09-13	13:00:00									2013-12-26 10:00:00	EST	129.125
	2018-09-13	13:15:00									2013-12-26 10:15:00	EST	128.558
	2018-09-13	13:30:00									2013-12-26 10:30:00	EST	128.558
	2018-09-13	13:45:00									2013-12-26 10:45:00	EST	127.143
	2018-09-13	14:00:00									2013-12-26 11:00:00	EST	126.293
	2018-09-13	14:15:00									2013-12-26 11:15:00	EST	125.727
	2018-09-13	14:30:00									2013-12-26 11:30:00	EST	124.877
	2018-09-13	14:45:00									2013-12-26 11:45:00	EST	124.028
	2018-09-13	15:00:00									2013-12-26 12:00:00	EST	123.178
	2018-09-13	15:15:00									2013-12-26 12:15:00	EST	122.612
	2018-09-13	15:30:00									2013-12-26 12:30:00	EST	121.762
	2018-09-13	15:45:00									2013-12-26 12:45:00	EST	121.479
	2018-09-13	16:00:00									2013-12-26 13:00:00	EST	120.913
	2018-09-13	16:15:00									2013-12-26 13:15:00	EST	120.063
	2018-09-13	16:30:00									2013-12-26 13:30:00	EST	119.497
	2018-09-13	16:45:00									2013-12-26 13:45:00	EST	118.648
	2018-09-13	17:00:00									2013-12-26 14:00:00	EST	118.081
	2018-09-13	17:15:00									2013-12-26 14:15:00	EST	117.515
	2018-09-13	17:30:00									2013-12-26 14:30:00	EST	116.665
	2018-09-13	17:45:00									2013-12-26 14:45:00	EST	116.099
	2018-09-13	18:00:00									2013-12-26 15:00:00	EST	115.25
	2018-09-13	18:15:00									2013-12-26 15:15:00	EST	114.966
	2018-09-13	18:30:00									2013-12-26 15:30:00	EST	114.4
	2018-09-13	18:45:00									2013-12-26 15:45:00	EST	113.834
	2018-09-13	19:00:00									2013-12-26 16:00:00	EST	112.984
	2018-09-13	19:15:00									2013-12-26 16:15:00	EST	112.418
	2018-09-13	19:30:00									2013-12-26 16:30:00	EST	112.135
	2018-09-13	19:45:00									2013-12-26 16:45:00	EST	111.285
	2018-09-13	20:00:00									2013-12-26 17:00:00	EST	110.719
	2018-09-13	20:15:00									2013-12-26 17:15:00	EST	110.436
	2018-09-13	20:30:00									2013-12-26 17:30:00	EST	109.586
											2013-12-26 17:45:00	EST	109.02
											2013-12-26 18:00:00	EST	108.737
											2013-12-26 18:15:00	EST	108.17
											2013-12-26 18:30:00	EST	107.321
											2013-12-26 18:45:00	EST	107.038
											2013-12-26 19:00:00	EST	106.188
											2013-12-26 19:15:00	EST	105.339
											2013-12-26 19:30:00	EST	105.056
											2013-12-26 19:45:00	EST	104.489
											2013-12-26 20:00:00	EST	103.923
											2013-12-26 20:15:00	EST	103.073
											2013-12-26 20:30:00	EST	102.79
											2013-12-26 20:45:00	EST	102.224
											2013-12-26 21:00:00	EST	101.941
											2013-12-26 21:15:00	EST	101.091
											2013-12-26 21:30:00	EST	100.525
											2013-12-26 21:45:00	EST	99.9585
											2013-12-26 22:00:00	EST	99.6753
											2013-12-26 22:15:00	EST	99.109
											2013-12-26 22:30:00	EST	98.5426
											2013-12-26 22:45:00	EST	97.9763
											2013-12-26 23:00:00	EST	97.6931
											2013-12-26 23:15:00	EST	97.1268
											2013-12-26 23:30:00	EST	96.5604
											2013-12-26 23:45:00	EST	96.2773
											2013-12-27	EST	95.4278
											2013-12-27 00:15:00	EST	94.8614
											2013-12-27 00:30:00	EST	94.8614
											2013-12-27 00:45:00	EST	94.2951
											2013-12-27 01:00:00	EST	93.7288
											2013-12-27 01:15:00	EST	93.4456
											2013-12-27 01:30:00	EST	92.8793
											2013-12-27 01:45:00	EST	92.3129
											2013-12-27 02:00:00	EST	91.7466
											2013-12-27 02:15:00	EST	91.1802
											2013-12-27 02:30:00	EST	90.8971
											2013-12-27 02:45:00	EST	90.3307
											2013-12-27 03:00:00	EST	90.3307
											2013-12-27 03:15:00	EST	89.7644
											2013-12-27 03:30:00	EST	89.1981
											2013-12-27 03:45:00	EST	89.1981
											2013-12-27 04:00:00	EST	88.3486
											2013-12-27 04:15:00	EST	88.0654
											2013-12-27 04:30:00	EST	87.4991
											2013-12-27 04:45:00	EST	87.2159
											2013-12-27 05:00:00	EST	86.6496
											2013-12-27 05:15:00	EST	86.3664
											2013-12-27 05:30:00	EST	86.0832
											2013-12-27 05:45:00	EST	85.8
											2013-12-27 06:00:00	EST	85.5169
											2013-12-27 06:15:00	EST	85.2337
											2013-12-27 06:30:00	EST	84.3842
											2013-12-27 06:45:00	EST	84.3842
											2013-12-27 07:00:00	EST	83.5347
											2013-12-27 07:15:00	EST	83.2515
											2013-12-27 07:30:00	EST	82.9684
											2013-12-27 07:45:00	EST	82.402
											2013-12-27 08:00:00	EST	82.402
											2013-12-27 08:15:00	EST	82.1189
											2013-12-27 08:30:00	EST	81.8357
											2013-12-27 08:45:00	EST	81.2693
											2013-12-27 09:00:00	EST	80.9862
											2013-12-27 09:15:00	EST	80.703
											2013-12-27 09:30:00	EST	80.4198
											2013-12-27 09:45:00	EST	80.1367
											2013-12-27 10:00:00	EST	79.5703
											2013-12-27 10:15:00	EST	79.2872
											2013-12-27 10:30:00	EST	79.004
											2013-12-27 10:45:00	EST	78.7208
											2013-12-27 11:00:00	EST	78.7208
											2013-12-27 11:15:00	EST	78.1545
											2013-12-27 11:30:00	EST	77.5882
											2013-12-27 11:45:00	EST	77.305
											2013-12-27 12:00:00	EST	77.0218
											2013-12-27 12:15:00	EST	76.7387
											2013-12-27 12:30:00	EST	76.4555
											2013-12-27 12:45:00	EST	75.8891
											2013-12-27 13:00:00	EST	75.606
											2013-12-27 13:15:00	EST	75.3228
											2013-12-27 13:30:00	EST	75.3228
											2013-12-27 13:45:00	EST	74.7565
											2013-12-27 14:00:00	EST	74.4733
											2013-12-27 14:15:00	EST	73.907
											2013-12-27 14:30:00	EST	73.907
											2013-12-27 14:45:00	EST	73.6238
											2013-12-27 15:00:00	EST	73.3406
											2013-12-27 15:15:00	EST	73.0575
											2013-12-27 15:30:00	EST	72.7743
											2013-12-27 15:45:00	EST	72.4911
											2013-12-27 16:00:00	EST	72.208
											2013-12-27 16:15:00	EST	71.9248
											2013-12-27 16:30:00	EST	71.6416
											2013-12-27 16:45:00	EST	71.3585
											2013-12-27 17:00:00	EST	71.0753
											2013-12-27 17:15:00	EST	70.7921
											2013-12-27 17:30:00	EST	70.5089
											2013-12-27 17:45:00	EST	70.2258
											2013-12-27 18:00:00	EST	69.9426
											2013-12-27 18:15:00	EST	69.6594
											2013-12-27 18:30:00	EST	69.3763
											2013-12-27 18:45:00	EST	69.3763
											2013-12-27 19:00:00	EST	69.0931
											2013-12-27 19:15:00	EST	68.8099
											2013-12-27 19:30:00	EST	68.2436
											2013-12-27 19:45:00	EST	67.9604
											2013-12-27 20:00:00	EST	67.6773
											2013-12-27 20:15:00	EST	67.6773
											2013-12-27 20:30:00	EST	67.1109
											2013-12-27 20:45:00	EST	67.1109
											2013-12-27 21:00:00	EST	66.8278
											2013-12-27 21:15:00	EST	66.5446
											2013-12-27 21:30:00	EST	66.2614
											2013-12-27 21:45:00	EST	66.2614
											2013-12-27 22:00:00	EST	65.9783
											2013-12-27 22:15:00	EST	65.9783
											2013-12-27 22:30:00	EST	65.1287
											2013-12-27 22:45:00	EST	65.1287
											2013-12-27 23:00:00	EST	64.8456
											2013-12-27 23:15:00	EST	64.5624
											2013-12-27 23:30:00	EST	64.2792
											2013-12-27 23:45:00	EST	63.9961
											2013-12-28	EST	63.9961
											2013-12-28 00:15:00	EST	63.7129
											2013-12-28 00:30:00	EST	63.4297
											2013-12-28 00:45:00	EST	63.1466
											2013-12-28 01:00:00	EST	63.1466
											2013-12-28 01:15:00	EST	62.8634
											2013-12-28 01:30:00	EST	62.5802
											2013-12-28 01:45:00	EST	62.2971
											2013-12-28 02:00:00	EST	62.0139
											2013-12-28 02:15:00	EST	61.7307
											2013-12-28 02:30:00	EST	61.7307
											2013-12-28 02:45:00	EST	61.4476
											2013-12-28 03:00:00	EST	61.1644
											2013-12-28 03:15:00	EST	61.1644
											2013-12-28 03:30:00	EST	60.8812
											2013-12-28 03:45:00	EST	60.8812
											2013-12-28 04:00:00	EST	60.5981
											2013-12-28 04:15:00	EST	60.3149
											2013-12-28 04:30:00	EST	60.0317
											2013-12-28 04:45:00	EST	59.7485
											2013-12-28 05:00:00	EST	59.7485
											2013-12-28 05:15:00	EST	59.4654
											2013-12-28 05:30:00	EST	59.1822
											2013-12-28 05:45:00	EST	59.1822
											2013-12-28 06:00:00	EST	58.899
											2013-12-28 06:15:00	EST	58.899
											2013-12-28 06:30:00	EST	58.6159
											2013-12-28 06:45:00	EST	58.3327
											2013-12-28 07:00:00	EST	58.0495
											2013-12-28 07:15:00	EST	58.0495
											2013-12-28 07:30:00	EST	57.4832
											2013-12-28 07:45:00	EST	57.7664
											2013-12-28 08:00:00	EST	57.4832
											2013-12-28 08:15:00	EST	57.2
											2013-12-28 08:30:00	EST	57.2
											2013-12-28 08:45:00	EST	57.2
											2013-12-28 09:00:00	EST	56.9169
											2013-12-28 09:15:00	EST	56.6337
											2013-12-28 09:30:00	EST	56.6337
											2013-12-28 09:45:00	EST	56.3505
											2013-12-28 10:00:00	EST	56.0674
											2013-12-28 10:15:00	EST	55.7842
											2013-12-28 10:30:00	EST	55.7842
											2013-12-28 10:45:00	EST	55.501
											2013-12-28 11:00:00	EST	55.501
											2013-12-28 11:15:00	EST	55.2179
											2013-12-28 11:30:00	EST	54.9347
											2013-12-28 11:45:00	EST	54.6515
											2013-12-28 12:00:00	EST	54.6515
											2013-12-28 12:15:00	EST	54.3683
											2013-12-28 12:30:00	EST	54.0852
											2013-12-28 12:45:00	EST	54.0852
											2013-12-28 13:00:00	EST	54.0852
											2013-12-28 13:15:00	EST	54.0852
											2013-12-28 13:30:00	EST	53.5188
											2013-12-28 13:45:00	EST	53.5188
											2013-12-28 14:00:00	EST	53.2357
											2013-12-28 14:15:00	EST	52.9525
											2013-12-28 14:30:00	EST	52.9525
											2013-12-28 14:45:00	EST	52.6693
											2013-12-28 15:00:00	EST	52.3862
											2013-12-28 15:15:00	EST	52.3862
											2013-12-28 15:30:00	EST	52.103
											2013-12-28 15:45:00	EST	52.103
											2013-12-28 16:00:00	EST	52.103
											2013-12-28 16:15:00	EST	51.8198
											2013-12-28 16:30:00	EST	51.5367
											2013-12-28 16:45:00	EST	51.5367
											2013-12-28 17:00:00	EST	51.2535
											2013-12-28 17:15:00	EST	50.9703
											2013-12-28 17:30:00	EST	50.9703
											2013-12-28 17:45:00	EST	50.6872
											2013-12-28 18:00:00	EST	50.404
											2013-12-28 18:15:00	EST	50.1208
											2013-12-28 18:30:00	EST	50.1208
											2013-12-28 18:45:00	EST	50.1208
											2013-12-28 19:00:00	EST	49.8377
											2013-12-28 19:15:00	EST	49.5545
											2013-12-28 19:30:00	EST	49.5545
											2013-12-28 19:45:00	EST	49.2713
											2013-12-28 20:00:00	EST	49.2713
											2013-12-28 20:15:00	EST	48.9881
											2013-12-28 20:30:00	EST	48.9881
											2013-12-28 20:45:00	EST	48.705
											2013-12-28 21:00:00	EST	48.4218
											2013-12-28 21:15:00	EST	48.4218
											2013-12-28 21:30:00	EST	48.4218
											2013-12-28 21:45:00	EST	48.4218
											2013-12-28 22:00:00	EST	48.1386
											2013-12-28 22:15:00	EST	47.8555
											2013-12-28 22:30:00	EST	47.5723
											2013-12-28 22:45:00	EST	47.5723
											2013-12-28 23:00:00	EST	47.5723
											2013-12-28 23:15:00	EST	47.2891
											2013-12-28 23:30:00	EST	47.2891
											2013-12-28 23:45:00	EST	47.006
											2013-12-29	EST	46.7228
											2013-12-29 00:15:00	EST	47.006
											2013-12-29 00:30:00	EST	46.7228
											2013-12-29 00:45:00	EST	46.7228
											2013-12-29 01:00:00	EST	46.7228
											2013-12-29 01:15:00	EST	46.4396
											2013-12-29 01:30:00	EST	46.4396
											2013-12-29 01:45:00	EST	46.1565
											2013-12-29 02:00:00	EST	46.1565
											2013-12-29 02:15:00	EST	46.1565
											2013-12-29 02:30:00	EST	45.8733
											2013-12-29 02:45:00	EST	45.5901
											2013-12-29 03:00:00	EST	45.5901
											2013-12-29 03:15:00	EST	45.5901
											2013-12-29 03:30:00	EST	45.5901
											2013-12-29 03:45:00	EST	45.5901
											2013-12-29 04:00:00	EST	45.307
											2013-12-29 04:15:00	EST	45.307
											2013-12-29 04:30:00	EST	45.0238
											2013-12-29 04:45:00	EST	45.0238
											2013-12-29 05:00:00	EST	45.0238
											2013-12-29 05:15:00	EST	44.7406
											2013-12-29 05:30:00	EST	44.7406
											2013-12-29 05:45:00	EST	44.7406
											2013-12-29 06:00:00	EST	44.7406
											2013-12-29 06:15:00	EST	44.7406
											2013-12-29 06:30:00	EST	44.4574
											2013-12-29 06:45:00	EST	44.7406
											2013-12-29 07:00:00	EST	44.4574
											2013-12-29 07:15:00	EST	44.4574
											2013-12-29 07:30:00	EST	44.4574
											2013-12-29 07:45:00	EST	44.4574
											2013-12-29 08:00:00	EST	44.4574
											2013-12-29 08:15:00	EST	44.1743
											2013-12-29 08:30:00	EST	44.1743
											2013-12-29 08:45:00	EST	44.1743
											2013-12-29 09:00:00	EST	43.8911
											2013-12-29 09:15:00	EST	43.8911
											2013-12-29 09:30:00	EST	43.8911
											2013-12-29 09:45:00	EST	43.8911
											2013-12-29 10:00:00	EST	43.8911
											2013-12-29 10:15:00	EST	43.8911
											2013-12-29 10:30:00	EST	43.8911
											2013-12-29 10:45:00	EST	43.6079
											2013-12-29 11:00:00	EST	43.6079
											2013-12-29 11:15:00	EST	43.3248
											2013-12-29 11:30:00	EST	43.6079
											2013-12-29 11:45:00	EST	43.3248
											2013-12-29 12:00:00	EST	43.3248
											2013-12-29 12:15:00	EST	43.3248
											2013-12-29 12:30:00	EST	43.3248
											2013-12-29 12:45:00	EST	43.0416
											2013-12-29 13:00:00	EST	43.0416
											2013-12-29 13:15:00	EST	43.0416
											2013-12-29 13:30:00	EST	43.0416
											2013-12-29 13:45:00	EST	43.0416
											2013-12-29 14:00:00	EST	43.0416
											2013-12-29 14:15:00	EST	43.0416
											2013-12-29 14:30:00	EST	42.7584
											2013-12-29 14:45:00	EST	42.7584
											2013-12-29 15:00:00	EST	42.7584
											2013-12-29 15:15:00	EST	42.7584
											2013-12-29 15:30:00	EST	42.4753
											2013-12-29 15:45:00	EST	42.4753
											2013-12-29 16:00:00	EST	42.4753
											2013-12-29 16:15:00	EST	42.1921
											2013-12-29 16:30:00	EST	42.1921
											2013-12-29 16:45:00	EST	42.1921
											2013-12-29 17:00:00	EST	42.1921
											2013-12-29 17:15:00	EST	42.1921
											2013-12-29 17:30:00	EST	42.1921
											2013-12-29 17:45:00	EST	42.1921
											2013-12-29 18:00:00	EST	42.1921
											2013-12-29 18:15:00	EST	41.9089
											2013-12-29 18:30:00	EST	41.9089
											2013-12-29 18:45:00	EST	41.9089
											2013-12-29 19:00:00	EST	41.6258
											2013-12-29 19:15:00	EST	41.6258
											2013-12-29 19:30:00	EST	41.6258
											2013-12-29 19:45:00	EST	41.6258
											2013-12-29 20:00:00	EST	41.6258
											2013-12-29 20:15:00	EST	41.6258
											2013-12-29 20:30:00	EST	41.6258
											2013-12-29 20:45:00	EST	41.6258
											2013-12-29 21:00:00	EST	41.3426
											2013-12-29 21:15:00	EST	41.6258
											2013-12-29 21:30:00	EST	41.3426
											2013-12-29 21:45:00	EST	41.0594
											2013-12-29 22:00:00	EST	41.3426
											2013-12-29 22:15:00	EST	41.0594
											2013-12-29 22:30:00	EST	41.0594
											2013-12-29 22:45:00	EST	40.7763
											2013-12-29 23:00:00	EST	40.7763
											2013-12-29 23:15:00	EST	40.7763
											2013-12-29 23:30:00	EST	40.7763
											2013-12-29 23:45:00	EST	40.7763
											2013-12-30	EST	40.7763
											2013-12-30 00:15:00	EST	40.7763
											2013-12-30 00:30:00	EST	40.7763
											2013-12-30 00:45:00	EST	40.7763
											2013-12-30 01:00:00	EST	40.7763
											2013-12-30 01:15:00	EST	40.7763
											2013-12-30 01:30:00	EST	40.4931
											2013-12-30 01:45:00	EST	40.7763
											2013-12-30 02:00:00	EST	40.7763
											2013-12-30 02:15:00	EST	40.4931
											2013-12-30 02:30:00	EST	40.4931
											2013-12-30 02:45:00	EST	40.4931
											2013-12-30 03:00:00	EST	40.2099
											2013-12-30 03:15:00	EST	40.2099
											2013-12-30 03:30:00	EST	40.2099
											2013-12-30 03:45:00	EST	40.2099
											2013-12-30 04:00:00	EST	40.2099
											2013-12-30 04:15:00	EST	40.2099
											2013-12-30 04:30:00	EST	40.2099
											2013-12-30 04:45:00	EST	40.2099
											2013-12-30 05:00:00	EST	39.9268
											2013-12-30 05:15:00	EST	39.9268
											2013-12-30 05:30:00	EST	39.9268
											2013-12-30 05:45:00	EST	39.9268
											2013-12-30 06:00:00	EST	39.9268
											2013-12-30 06:15:00	EST	39.9268
											2013-12-30 06:30:00	EST	39.9268
											2013-12-30 06:45:00	EST	39.9268
											2013-12-30 07:00:00	EST	39.9268
											2013-12-30 07:15:00	EST	39.9268
											2013-12-30 07:30:00	EST	39.9268
											2013-12-30 07:45:00	EST	39.9268
											2013-12-30 08:00:00	EST	39.9268
											2013-12-30 08:15:00	EST	39.9268
											2013-12-30 08:30:00	EST	39.9268
											2013-12-30 08:45:00	EST	39.6436
											2013-12-30 09:00:00	EST	39.6436
											2013-12-30 09:15:00	EST	39.6436
											2013-12-30 09:30:00	EST	39.6436
											2013-12-30 09:45:00	EST	39.3604
											2013-12-30 10:00:00	EST	39.3604
											2013-12-30 10:15:00	EST	39.3604
											2013-12-30 10:30:00	EST	39.3604
											2013-12-30 10:45:00	EST	39.3604
											2013-12-30 11:00:00	EST	39.3604
											2013-12-30 11:15:00	EST	39.3604
											2013-12-30 11:30:00	EST	39.3604
											2013-12-30 11:45:00	EST	39.3604
											2013-12-30 12:00:00	EST	39.3604
											2013-12-30 12:15:00	EST	39.0772
											2013-12-30 12:30:00	EST	39.0772
											2013-12-30 12:45:00	EST	38.7941
											2013-12-30 13:00:00	EST	38.7941
											2013-12-30 13:15:00	EST	38.5109
											2013-12-30 13:30:00	EST	38.5109
											2013-12-30 13:45:00	EST	38.5109
											2013-12-30 14:00:00	EST	38.5109
											2013-12-30 14:15:00	EST	38.5109
											2013-12-30 14:30:00	EST	38.5109
											2013-12-30 14:45:00	EST	38.5109
											2013-12-30 15:00:00	EST	38.5109
											2013-12-30 15:15:00	EST	38.2277
											2013-12-30 15:30:00	EST	38.2277
											2013-12-30 15:45:00	EST	37.9446
											2013-12-30 16:00:00	EST	37.9446
											2013-12-30 16:15:00	EST	37.9446
											2013-12-30 16:30:00	EST	37.9446
											2013-12-30 16:45:00	EST	37.9446
											2013-12-30 17:00:00	EST	37.6614
											2013-12-30 17:15:00	EST	37.6614
											2013-12-30 17:30:00	EST	37.6614
											2013-12-30 17:45:00	EST	37.6614
											2013-12-30 18:00:00	EST	37.6614
											2013-12-30 18:15:00	EST	37.3782
											2013-12-30 18:30:00	EST	37.3782
											2013-12-30 18:45:00	EST	37.3782
											2013-12-30 19:00:00	EST	37.0951
											2013-12-30 19:15:00	EST	37.0951
											2013-12-30 19:30:00	EST	37.0951
											2013-12-30 19:45:00	EST	37.0951
											2013-12-30 20:00:00	EST	37.0951
											2013-12-30 20:15:00	EST	36.8119
											2013-12-30 20:30:00	EST	36.8119
											2013-12-30 20:45:00	EST	36.8119
											2013-12-30 21:00:00	EST	36.5287
											2013-12-30 21:15:00	EST	36.5287
											2013-12-30 21:30:00	EST	36.5287
											2013-12-30 21:45:00	EST	36.5287
											2013-12-30 22:00:00	EST	36.2456
											2013-12-30 22:15:00	EST	36.2456
											2013-12-30 22:30:00	EST	36.2456
											2013-12-30 22:45:00	EST	36.2456
											2013-12-30 23:00:00	EST	36.2456
											2013-12-30 23:15:00	EST	35.9624
											2013-12-30 23:30:00	EST	35.9624
											2013-12-30 23:45:00	EST	35.6792
											2013-12-31	EST	35.6792
											2013-12-31 00:15:00	EST	35.9624
											2013-12-31 00:30:00	EST	35.6792
											2013-12-31 00:45:00	EST	35.6792
											2013-12-31 01:00:00	EST	35.6792
											2013-12-31 01:15:00	EST	35.1129
											2013-12-31 01:30:00	EST	35.3961
											2013-12-31 01:45:00	EST	35.1129
											2013-12-31 02:00:00	EST	35.1129
											2013-12-31 02:15:00	EST	35.1129
											2013-12-31 02:30:00	EST	35.1129
											2013-12-31 02:45:00	EST	35.1129
											2013-12-31 03:00:00	EST	35.1129
											2013-12-31 03:15:00	EST	34.8297
											2013-12-31 03:30:00	EST	34.8297
											2013-12-31 03:45:00	EST	34.8297
											2013-12-31 04:00:00	EST	34.8297
											2013-12-31 04:15:00	EST	34.5466
											2013-12-31 04:30:00	EST	34.5466
											2013-12-31 04:45:00	EST	34.2634
											2013-12-31 05:00:00	EST	34.2634
											2013-12-31 05:15:00	EST	33.9802
											2013-12-31 05:30:00	EST	34.2634
											2013-12-31 05:45:00	EST	33.9802
											2013-12-31 06:00:00	EST	33.9802
											2013-12-31 06:15:00	EST	33.9802
											2013-12-31 06:30:00	EST	33.9802
											2013-12-31 06:45:00	EST	33.9802
											2013-12-31 07:00:00	EST	33.9802
											2013-12-31 07:15:00	EST	33.697
											2013-12-31 07:30:00	EST	33.4139
											2013-12-31 07:45:00	EST	33.4139
											2013-12-31 08:00:00	EST	33.1307
											2013-12-31 08:15:00	EST	33.1307
											2013-12-31 08:30:00	EST	33.1307
											2013-12-31 08:45:00	EST	33.1307
											2013-12-31 09:00:00	EST	33.1307
											2013-12-31 09:15:00	EST	33.1307
											2013-12-31 09:30:00	EST	33.1307
											2013-12-31 09:45:00	EST	33.1307
											2013-12-31 10:00:00	EST	33.1307
											2013-12-31 10:15:00	EST	33.1307
											2013-12-31 10:30:00	EST	33.1307
											2013-12-31 10:45:00	EST	33.1307
											2013-12-31 11:00:00	EST	32.8475
											2013-12-31 11:15:00	EST	32.8475
											2013-12-31 11:30:00	EST	32.5644
											2013-12-31 11:45:00	EST	32.5644
											2013-12-31 12:00:00	EST	32.2812
											2013-12-31 12:15:00	EST	32.2812
											2013-12-31 12:30:00	EST	32.2812
											2013-12-31 12:45:00	EST	32.2812
											2013-12-31 13:00:00	EST	32.2812
											2013-12-31 13:15:00	EST	32.2812
											2013-12-31 13:30:00	EST	31.998
											2013-12-31 13:45:00	EST	31.998
											2013-12-31 14:00:00	EST	31.7149
											2013-12-31 14:15:00	EST	31.998
											2013-12-31 14:30:00	EST	31.7149
											2013-12-31 14:45:00	EST	31.7149
											2013-12-31 15:00:00	EST	31.4317
											2013-12-31 15:15:00	EST	31.4317
											2013-12-31 15:30:00	EST	31.4317
											2013-12-31 15:45:00	EST	31.4317
											2013-12-31 16:00:00	EST	31.4317
											2013-12-31 16:15:00	EST	31.4317
											2013-12-31 16:30:00	EST	31.1485
											2013-12-31 16:45:00	EST	31.1485
											2013-12-31 17:00:00	EST	31.1485
											2013-12-31 17:15:00	EST	30.8654
											2013-12-31 17:30:00	EST	30.8654
											2013-12-31 17:45:00	EST	30.8654
											2013-12-31 18:00:00	EST	30.5822
											2013-12-31 18:15:00	EST	30.5822
											2013-12-31 18:30:00	EST	30.5822
											2013-12-31 18:45:00	EST	30.5822
											2013-12-31 19:00:00	EST	30.299
											2013-12-31 19:15:00	EST	30.299
											2013-12-31 19:30:00	EST	30.299
											2013-12-31 19:45:00	EST	30.0159
											2013-12-31 20:00:00	EST	30.0159
											2013-12-31 20:15:00	EST	30.0159
											2013-12-31 20:30:00	EST	29.7327
											2013-12-31 20:45:00	EST	29.7327
											2013-12-31 21:00:00	EST	29.7327
											2013-12-31 21:15:00	EST	29.7327
											2013-12-31 21:30:00	EST	29.7327
											2013-12-31 21:45:00	EST	29.4495
											2013-12-31 22:00:00	EST	29.4495
											2013-12-31 22:15:00	EST	29.4495
											2013-12-31 22:30:00	EST	29.4495
											2013-12-31 22:45:00	EST	29.1664
											2013-12-31 23:00:00	EST	29.1664
											2013-12-31 23:15:00	EST	28.8832
											2013-12-31 23:30:00	EST	29.1664
											2013-12-31 23:45:00	EST	28.8832
											2014-01-01	EST	28.8832
											2014-01-01 00:15:00	EST	28.8832
											2014-01-01 00:30:00	EST	28.8832
											2014-01-01 00:45:00	EST	28.6
											2014-01-01 01:00:00	EST	28.6
											2014-01-01 01:15:00	EST	28.3168
											2014-01-01 01:30:00	EST	28.3168
											2014-01-01 01:45:00	EST	28.3168
											2014-01-01 02:00:00	EST	28.2036
											2014-01-01 02:15:00	EST	28.3168
											2014-01-01 02:30:00	EST	28.2036
											2014-01-01 02:45:00	EST	28.2036
											2014-01-01 03:00:00	EST	27.977
											2014-01-01 03:15:00	EST	27.977
											2014-01-01 03:30:00	EST	27.977
											2014-01-01 03:45:00	EST	27.7788
											2014-01-01 04:00:00	EST	27.7788
											2014-01-01 04:15:00	EST	27.5806
											2014-01-01 04:30:00	EST	27.7788
											2014-01-01 04:45:00	EST	27.5806
											2014-01-01 05:00:00	EST	27.5806
											2014-01-01 05:15:00	EST	27.3824
											2014-01-01 05:30:00	EST	27.3824
											2014-01-01 05:45:00	EST	27.3824
											2014-01-01 06:00:00	EST	27.3824
											2014-01-01 06:15:00	EST	27.1842
											2014-01-01 06:30:00	EST	27.1842
											2014-01-01 06:45:00	EST	26.9576
											2014-01-01 07:00:00	EST	26.9576
											2014-01-01 07:15:00	EST	26.9576
											2014-01-01 07:30:00	EST	26.7311
											2014-01-01 07:45:00	EST	26.7311
											2014-01-01 08:00:00	EST	26.4763
											2014-01-01 08:15:00	EST	26.7311
											2014-01-01 08:30:00	EST	26.4763
											2014-01-01 08:45:00	EST	26.2497
											2014-01-01 09:00:00	EST	26.4763
											2014-01-01 09:15:00	EST	26.2497
											2014-01-01 09:30:00	EST	26.2497
											2014-01-01 09:45:00	EST	26.2497
											2014-01-01 10:00:00	EST	26.0232
											2014-01-01 10:15:00	EST	26.0232
											2014-01-01 10:30:00	EST	26.0232
											2014-01-01 10:45:00	EST	25.7966
											2014-01-01 11:00:00	EST	25.7966
											2014-01-01 11:15:00	EST	25.7966
											2014-01-01 11:30:00	EST	25.5701
											2014-01-01 11:45:00	EST	25.5701
											2014-01-01 12:00:00	EST	25.5701
											2014-01-01 12:15:00	EST	25.5701
											2014-01-01 12:30:00	EST	25.5701
											2014-01-01 12:45:00	EST	25.5701
											2014-01-01 13:00:00	EST	25.3436
											2014-01-01 13:15:00	EST	25.3436
											2014-01-01 13:30:00	EST	25.3436
											2014-01-01 13:45:00	EST	25.117
											2014-01-01 14:00:00	EST	25.117
											2014-01-01 14:15:00	EST	25.117
											2014-01-01 14:30:00	EST	25.117
											2014-01-01 14:45:00	EST	24.8905
											2014-01-01 15:00:00	EST	24.8905
											2014-01-01 15:15:00	EST	24.8905
											2014-01-01 15:30:00	EST	24.8905
											2014-01-01 15:45:00	EST	24.8905
											2014-01-01 16:00:00	EST	24.8905
											2014-01-01 16:15:00	EST	24.8905
											2014-01-01 16:30:00	EST	24.664
											2014-01-01 16:45:00	EST	24.664
											2014-01-01 17:00:00	EST	24.664
											2014-01-01 17:15:00	EST	24.664
											2014-01-01 17:30:00	EST	24.664
											2014-01-01 17:45:00	EST	24.4374
											2014-01-01 18:00:00	EST	24.4374
											2014-01-01 18:15:00	EST	24.664
											2014-01-01 18:30:00	EST	24.4374
											2014-01-01 18:45:00	EST	24.4374
											2014-01-01 19:00:00	EST	24.4374
											2014-01-01 19:15:00	EST	24.2392
											2014-01-01 19:30:00	EST	24.4374
											2014-01-01 19:45:00	EST	24.2392
											2014-01-01 20:00:00	EST	24.2392
											2014-01-01 20:15:00	EST	24.0127
											2014-01-01 20:30:00	EST	24.0127
											2014-01-01 20:45:00	EST	24.0127
											2014-01-01 21:00:00	EST	24.0127
											2014-01-01 21:15:00	EST	24.0127
											2014-01-01 21:30:00	EST	24.0127
											2014-01-01 21:45:00	EST	23.7862
											2014-01-01 22:00:00	EST	23.7862
											2014-01-01 22:15:00	EST	24.0127
											2014-01-01 22:30:00	EST	23.7862
											2014-01-01 22:45:00	EST	23.7862
											2014-01-01 23:00:00	EST	23.7862
											2014-01-01 23:15:00	EST	23.7862
											2014-01-01 23:30:00	EST	23.5313
											2014-01-01 23:45:00	EST	23.7862
											2014-01-02	EST	23.5313
											2014-01-02 00:15:00	EST	23.5313
											2014-01-02 00:30:00	EST	23.5313
											2014-01-02 00:45:00	EST	23.5313
											2014-01-02 01:00:00	EST	23.5313
											2014-01-02 01:15:00	EST	23.2764
											2014-01-02 01:30:00	EST	23.2764
											2014-01-02 01:45:00	EST	23.2764
											2014-01-02 02:00:00	EST	23.2764
											2014-01-02 02:15:00	EST	23.0216
											2014-01-02 02:30:00	EST	23.2764
											2014-01-02 02:45:00	EST	23.2764
											2014-01-02 03:00:00	EST	23.0216
											2014-01-02 03:15:00	EST	23.2764
											2014-01-02 03:30:00	EST	23.0216
											2014-01-02 03:45:00	EST	23.0216
											2014-01-02 04:00:00	EST	23.0216
											2014-01-02 04:15:00	EST	23.0216
											2014-01-02 04:30:00	EST	23.0216
											2014-01-02 04:45:00	EST	23.0216
											2014-01-02 05:00:00	EST	23.0216
											2014-01-02 05:15:00	EST	22.7667
											2014-01-02 05:30:00	EST	22.7667
											2014-01-02 05:45:00	EST	22.7667
											2014-01-02 06:00:00	EST	23.0216
											2014-01-02 06:15:00	EST	23.0216
											2014-01-02 06:30:00	EST	22.7667
											2014-01-02 06:45:00	EST	22.7667
											2014-01-02 07:00:00	EST	22.7667
											2014-01-02 07:15:00	EST	23.0216
											2014-01-02 07:30:00	EST	22.7667
											2014-01-02 07:45:00	EST	22.7667
											2014-01-02 08:00:00	EST	22.7667
											2014-01-02 08:15:00	EST	22.7667
											2014-01-02 08:30:00	EST	22.7667
											2014-01-02 08:45:00	EST	22.7667
											2014-01-02 09:00:00	EST	22.7667
											2014-01-02 09:15:00	EST	22.5119
											2014-01-02 09:30:00	EST	22.7667
											2014-01-02 09:45:00	EST	22.7667
											2014-01-02 10:00:00	EST	22.7667
											2014-01-02 10:15:00	EST	23.0216
											2014-01-02 10:30:00	EST	22.5119
											2014-01-02 10:45:00	EST	22.7667
											2014-01-02 11:00:00	EST	22.5119
											2014-01-02 11:15:00	EST	22.7667
											2014-01-02 11:30:00	EST	22.5119
											2014-01-02 11:45:00	EST	22.7667
											2014-01-02 12:00:00	EST	22.7667
											2014-01-02 12:15:00	EST	22.5119
											2014-01-02 12:30:00	EST	22.7667
											2014-01-02 12:45:00	EST	22.257
											2014-01-02 13:00:00	EST	22.5119
											2014-01-02 13:15:00	EST	22.5119
											2014-01-02 13:30:00	EST	22.7667
											2014-01-02 13:45:00	EST	23.0216
											2014-01-02 14:00:00	EST	22.7667
											2014-01-02 14:15:00	EST	22.7667
											2014-01-02 14:30:00	EST	22.7667
											2014-01-02 14:45:00	EST	23.0216
											2014-01-02 15:00:00	EST	22.7667
											2014-01-02 15:15:00	EST	22.7667
											2014-01-02 15:30:00	EST	22.5119
											2014-01-02 15:45:00	EST	22.7667
											2014-01-02 16:00:00	EST	22.5119
											2014-01-02 16:15:00	EST	22.7667
											2014-01-02 16:30:00	EST	22.5119
											2014-01-02 16:45:00	EST	22.257
											2014-01-02 17:00:00	EST	22.5119
											2014-01-02 17:15:00	EST	22.257
											2014-01-02 17:30:00	EST	22.5119
											2014-01-02 17:45:00	EST	22.257
											2014-01-02 18:00:00	EST	22.257
											2014-01-02 18:15:00	EST	22.257
											2014-01-02 18:30:00	EST	22.0022
											2014-01-02 18:45:00	EST	22.0022
											2014-01-02 19:00:00	EST	21.7473
											2014-01-02 19:15:00	EST	21.7473
											2014-01-02 19:30:00	EST	21.7473
											2014-01-02 19:45:00	EST	21.7473
											2014-01-02 20:00:00	EST	21.7473
											2014-01-02 20:15:00	EST	21.7473
											2014-01-02 20:30:00	EST	21.7473
											2014-01-02 20:45:00	EST	21.4925
											2014-01-02 21:00:00	EST	21.266
											2014-01-02 21:15:00	EST	21.4925
											2014-01-02 21:30:00	EST	21.266
											2014-01-02 21:45:00	EST	21.4925
											2014-01-02 22:00:00	EST	21.266
											2014-01-02 22:15:00	EST	21.266
											2014-01-02 22:30:00	EST	21.266
											2014-01-02 22:45:00	EST	21.266
											2014-01-02 23:00:00	EST	20.7846
											2014-01-02 23:15:00	EST	21.0111
											2014-01-02 23:30:00	EST	20.5297
											2014-01-02 23:45:00	EST	20.5297
											2014-01-03	EST	20.5297
											2014-01-03 00:15:00	EST	20.7846
											2014-01-03 00:30:00	EST	20.5297
											2014-01-03 00:45:00	EST	20.3032
											2014-01-03 01:00:00	EST	20.3032
											2014-01-03 01:15:00	EST	19.8218
											2014-01-03 01:30:00	EST	19.8218
											2014-01-03 01:45:00	EST	19.5953
											2014-01-03 02:00:00	EST	19.3687
											2014-01-03 02:15:00	EST	18.8873
											2014-01-03 02:30:00	EST	18.8873
											2014-01-03 02:45:00	EST	18.6608
											2014-01-03 03:00:00	EST	18.4343
											2014-01-03 03:15:00	EST	18.236
											2014-01-03 03:30:00	EST	18.0095
											2014-01-03 03:45:00	EST	18.236
											2014-01-03 04:00:00	EST	18.236
											2014-01-03 04:15:00	EST	18.236
											2014-01-03 04:30:00	EST	17.5564
											2014-01-03 04:45:00	EST	17.5564
											2014-01-03 05:00:00	EST	17.783
											2014-01-03 05:15:00	EST	18.0095
											2014-01-03 05:30:00	EST	18.236
											2014-01-03 05:45:00	EST	18.0095
											2014-01-03 06:00:00	EST	18.0095
											2014-01-03 06:15:00	EST	18.0095
											2014-01-03 06:30:00	EST	18.0095
											2014-01-03 06:45:00	EST	18.236
											2014-01-03 07:00:00	EST	18.236
											2014-01-03 07:15:00	EST	17.783
											2014-01-03 07:30:00	EST	17.3582
											2014-01-03 07:45:00	EST	17.1317
											2014-01-03 08:00:00	EST	16.7069
											2014-01-03 08:15:00	EST	16.7069
											2014-01-03 08:30:00	EST	16.4804
											2014-01-03 08:45:00	EST	16.2539
											2014-01-03 09:00:00	EST	15.8291
											2014-01-03 09:15:00	EST	15.4044
											2014-01-03 09:30:00	EST	15.1778
											2014-01-03 09:45:00	EST	14.7814
											2014-01-03 10:00:00	EST	14.3566
											2014-01-03 10:15:00	EST	15.1778
											2014-01-03 10:30:00	EST	15.1778
											2014-01-03 10:45:00	EST	15.4044
											2014-01-03 11:00:00	EST	14.9796
											2014-01-03 11:15:00	EST	14.7814
											2014-01-03 11:30:00	EST	14.1584
											2014-01-03 11:45:00	EST	13.7337
											2014-01-03 12:00:00	EST	13.3372
											2014-01-03 12:15:00	EST	13.3372
											2014-01-03 12:30:00	EST	13.5355
											2014-01-03 12:45:00	EST	13.7337
											2014-01-03 13:00:00	EST	13.5355
											2014-01-03 13:15:00	EST	13.7337
											2014-01-03 13:30:00	EST	13.7337
											2014-01-03 13:45:00	EST	13.7337
											2014-01-03 14:00:00	EST	13.9602
											2014-01-03 14:15:00	EST	14.1584
											2014-01-03 14:30:00	EST	14.1584
											2014-01-03 14:45:00	EST	14.3566
											2014-01-03 15:00:00	EST	14.5549
											2014-01-03 15:15:00	EST	14.5549
											2014-01-03 15:30:00	EST	14.7814
											2014-01-03 15:45:00	EST	14.7814
											2014-01-03 16:00:00	EST	14.7814
											2014-01-03 16:15:00	EST	14.7814
											2014-01-03 16:30:00	EST	14.9796
											2014-01-03 16:45:00	EST	14.9796
											2014-01-03 17:00:00	EST	14.9796
											2014-01-03 17:15:00	EST	14.9796
											2014-01-03 17:30:00	EST	15.1778
											2014-01-03 17:45:00	EST	15.1778
											2014-01-03 18:00:00	EST	15.1778
											2014-01-03 18:15:00	EST	15.1778
											2014-01-03 18:30:00	EST	14.9796
											2014-01-03 18:45:00	EST	15.1778
											2014-01-03 19:00:00	EST	14.9796
											2014-01-03 19:15:00	EST	15.1778
											2014-01-03 19:30:00	EST	15.1778
											2014-01-03 19:45:00	EST	15.1778
											2014-01-03 20:00:00	EST	15.4044
											2014-01-03 20:15:00	EST	15.1778
											2014-01-03 20:30:00	EST	15.1778
											2014-01-03 20:45:00	EST	15.4044
											2014-01-03 21:00:00	EST	15.1778
											2014-01-03 21:15:00	EST	14.9796
											2014-01-03 21:30:00	EST	14.9796
											2014-01-03 21:45:00	EST	14.9796
											2014-01-03 22:00:00	EST	14.7814
											2014-01-03 22:15:00	EST	14.5549
											2014-01-03 22:30:00	EST	14.5549
											2014-01-03 22:45:00	EST	14.3566
											2014-01-03 23:00:00	EST	14.1584
											2014-01-03 23:15:00	EST	14.1584
											2014-01-03 23:30:00	EST	13.9602
											2014-01-03 23:45:00	EST	13.9602

## Sheet: Fig2
	USGS Gage Data from USGS Gage 3246500
	Williamsburg WQ sampling data with hydrograph from USGS gage
		units	m3/s	ug/L (ppb)	ug/L (ppb)	ug/L (ppb)	ug/L (ppb)		ug/L (ppb)	ug/L (ppb)	ug/L (ppb)	ug/L (ppb)		ug/L (ppb)	ug/L (ppb)	ug/L (ppb)	ug/L (ppb)		ug/L (ppb)	ug/L (ppb)	ug/L (ppb)	ug/L (ppb)		ug/L (ppb)	ug/L (ppb)	ug/L (ppb)	ug/L (ppb)
	Date Time from USGS	time zone from USGS	Measured discharge in the River (with the floodplain wetland)	SYSINL	RESINL	RESOUT	SYSOUT		SYSINL	RESINL	RESOUT	SYSOUT		SYSINL	RESINL	RESOUT	SYSOUT		SYSINL	RESINL	RESOUT	SYSOUT		SYSINL	RESINL	RESOUT	SYSOUT
				TNO2-3	TNO2-3	TNO2-3	TNO2-3		NO2-3	NO2-3	NO2-3	NO2-3		TN	TN	TN	TN		TP	TP	TP	TP		DRP	DRP	DRP	DRP
	2024-03-06 01:00:00	EST	20.8129
	2024-03-06 01:15:00	EST	20.3881
	2024-03-06 01:30:00	EST	20.1899
	2024-03-06 01:45:00	EST	19.7935
	2024-03-06 02:00:00	EST	19.4254
	2024-03-06 02:15:00	EST	19.4254
	2024-03-06 02:30:00	EST	18.8307
	2024-03-06 02:45:00	EST	18.2644
	2024-03-06 03:00:00	EST	18.2644
	2024-03-06 03:15:00	EST	18.0945
	2024-03-06 03:30:00	EST	17.7263
	2024-03-06 03:45:00	EST	17.7263
	2024-03-06 04:00:00	EST	17.3582
	2024-03-06 04:15:00	EST	17.1883
	2024-03-06 04:30:00	EST	16.9901
	2024-03-06 04:45:00	EST	16.8202
	2024-03-06 05:00:00	EST	16.6503
	2024-03-06 05:15:00	EST	16.3105
	2024-03-06 05:30:00	EST	16.1406
	2024-03-06 05:45:00	EST	15.9707
	2024-03-06 06:00:00	EST	15.8008
	2024-03-06 06:15:00	EST	15.8008
	2024-03-06 06:30:00	EST	15.9707
	2024-03-06 06:45:00	EST	15.9707
	2024-03-06 07:00:00	EST	15.8008
	2024-03-06 07:15:00	EST	15.8008
	2024-03-06 07:30:00	EST	15.8008
	2024-03-06 07:45:00	EST	16.4804
	2024-03-06 08:00:00	EST	16.8202
	2024-03-06 08:15:00	EST	18.2644
	2024-03-06 08:30:00	EST	21.4075
	2024-03-06 08:45:00	EST	26.0798
	2024-03-06 09:00:00	EST	30.8654
	2024-03-06 09:15:00	EST	35.1129
	2024-03-06 09:30:00	EST	38.5109
	2024-03-06 09:45:00	EST	42.1921
	2024-03-06 10:00:00	EST	44.4574
	2024-03-06 10:15:00	EST	47.5723
	2024-03-06 10:30:00	EST	50.6872
	2024-03-06 10:45:00	EST	52.9525
	2024-03-06 11:00:00	EST	55.501
	2024-03-06 11:15:00	EST	57.7664
	2024-03-06 11:30:00	EST	60.8812
	2024-03-06 11:45:00	EST	63.1466
	2024-03-06 12:00:00	EST	65.9783
	2024-03-06 12:15:00	EST	68.2436
	2024-03-06 12:30:00	EST	69.6594		494					478					2037					614					116
	2024-03-06 12:45:00	EST	71.0753
	2024-03-06 13:00:00	EST	73.3406
	2024-03-06 13:15:00	EST	75.606
	2024-03-06 13:30:00	EST	78.4377
	2024-03-06 13:45:00	EST	81.2693
	2024-03-06 14:00:00	EST	86.0832
	2024-03-06 14:15:00	EST	91.4634
	2024-03-06 14:30:00	EST	97.9763
	2024-03-06 14:45:00	EST	105.339	452					430					2570					1018					148
	2024-03-06 15:00:00	EST	111.568
	2024-03-06 15:15:00	EST	119.497
	2024-03-06 15:30:00	EST	126.01
	2024-03-06 15:45:00	EST	129.691
	2024-03-06 16:00:00	EST	134.222
	2024-03-06 16:15:00	EST	138.469
	2024-03-06 16:30:00	EST	143.566
	2024-03-06 16:45:00	EST	147.248
	2024-03-06 17:00:00	EST	150.079
	2024-03-06 17:15:00	EST	152.911
	2024-03-06 17:30:00	EST	154.044
	2024-03-06 17:45:00	EST	155.459
	2024-03-06 18:00:00	EST	156.309
	2024-03-06 18:15:00	EST	156.592
	2024-03-06 18:30:00	EST	156.309
	2024-03-06 18:45:00	EST	156.592
	2024-03-06 19:00:00	EST	157.442
	2024-03-06 19:15:00	EST	155.459
	2024-03-06 19:30:00	EST	155.459
	2024-03-06 19:45:00	EST	155.176
	2024-03-06 20:00:00	EST	154.044
	2024-03-06 20:15:00	EST	154.044
	2024-03-06 20:30:00	EST	152.061
	2024-03-06 20:45:00	EST	151.212			267	299				292	311				1512	1641				359	573				87	125
	2024-03-06 21:00:00	EST	150.079
	2024-03-06 21:15:00	EST	146.398
	2024-03-06 21:30:00	EST	145.832
	2024-03-06 21:45:00	EST	143.283
	2024-03-06 22:00:00	EST	140.452
	2024-03-06 22:15:00	EST	138.753
	2024-03-06 22:30:00	EST	135.921
	2024-03-06 22:45:00	EST	134.222
	2024-03-06 23:00:00	EST	129.974
	2024-03-06 23:15:00	EST	127.426
	2024-03-06 23:30:00	EST	123.461
	2024-03-06 23:45:00	EST	120.347
	2024-03-07	EST	117.515
	2024-03-07 00:15:00	EST	113.551
	2024-03-07 00:30:00	EST	109.869
	2024-03-07 00:45:00	EST	107.038
	2024-03-07 01:00:00	EST	103.64
	2024-03-07 01:15:00	EST	100.525
	2024-03-07 01:30:00	EST	95.9941
	2024-03-07 01:45:00	EST	93.7288
	2024-03-07 02:00:00	EST	90.6139
	2024-03-07 02:15:00	EST	87.7822
	2024-03-07 02:30:00	EST	85.2337
	2024-03-07 02:45:00	EST	83.2515
	2024-03-07 03:00:00	EST	80.1367
	2024-03-07 03:15:00	EST	78.1545
	2024-03-07 03:30:00	EST	75.3228
	2024-03-07 03:45:00	EST	73.0575
	2024-03-07 04:00:00	EST	70.5089
	2024-03-07 04:15:00	EST	68.8099
	2024-03-07 04:30:00	EST	66.2614
	2024-03-07 04:45:00	EST	64.8456
	2024-03-07 05:00:00	EST	63.4297
	2024-03-07 05:15:00	EST	62.8634
	2024-03-07 05:30:00	EST	59.7485
	2024-03-07 05:45:00	EST	58.6159
	2024-03-07 06:00:00	EST	57.2
	2024-03-07 06:15:00	EST	55.7842
	2024-03-07 06:30:00	EST	53.802
	2024-03-07 06:45:00	EST	52.9525
	2024-03-07 07:00:00	EST	52.6693
	2024-03-07 07:15:00	EST	50.9703
	2024-03-07 07:30:00	EST	48.705
	2024-03-07 07:45:00	EST	47.5723
	2024-03-07 08:00:00	EST	45.8733
	2024-03-07 08:15:00	EST	44.4574
	2024-03-07 08:30:00	EST	43.0416
	2024-03-07 08:45:00	EST	42.4753
	2024-03-07 09:00:00	EST	41.3426
	2024-03-07 09:15:00	EST	40.4931
	2024-03-07 09:30:00	EST	39.0772
	2024-03-07 09:45:00	EST	38.7941
	2024-03-07 10:00:00	EST	37.3782
	2024-03-07 10:15:00	EST	36.8119
	2024-03-07 10:30:00	EST	35.6792
	2024-03-07 10:45:00	EST	35.1129
	2024-03-07 11:00:00	EST	34.2634
	2024-03-07 11:15:00	EST	33.1307
	2024-03-07 11:30:00	EST	32.5644
	2024-03-07 11:45:00	EST	31.998
	2024-03-07 12:00:00	EST	31.7149
	2024-03-07 12:15:00	EST	31.1485
	2024-03-07 12:30:00	EST	30.299
	2024-03-07 12:45:00	EST	29.7327
	2024-03-07 13:00:00	EST	28.8832
	2024-03-07 13:15:00	EST	28.6
	2024-03-07 13:30:00	EST	28.2602
	2024-03-07 13:45:00	EST	27.7505
	2024-03-07 14:00:00	EST	27.0143
	2024-03-07 14:15:00	EST	26.5329
	2024-03-07 14:30:00	EST	25.825
	2024-03-07 14:45:00	EST	25.3719
	2024-03-07 15:00:00	EST	24.9188
	2024-03-07 15:15:00	EST	24.4374
	2024-03-07 15:30:00	EST	24.0127
	2024-03-07 15:45:00	EST	23.5596
	2024-03-07 16:00:00	EST	23.1065
	2024-03-07 16:15:00	EST	22.9083
	2024-03-07 16:30:00	EST	22.257
	2024-03-07 16:45:00	EST	22.257
	2024-03-07 17:00:00	EST	21.8323
	2024-03-07 17:15:00	EST	21.2093
	2024-03-07 17:30:00	EST	21.2093
	2024-03-07 17:45:00	EST	20.6147
	2024-03-07 18:00:00	EST	20.3881
	2024-03-07 18:15:00	EST	20.1899
	2024-03-07 18:30:00	EST	19.7935
	2024-03-07 18:45:00	EST	19.5953
	2024-03-07 19:00:00	EST	19.5953
	2024-03-07 19:15:00	EST	19.2271
	2024-03-07 19:30:00	EST	18.6608
	2024-03-07 19:45:00	EST	18.8307
	2024-03-07 20:00:00	EST	18.4626
	2024-03-07 20:15:00	EST	18.2644
	2024-03-07 20:30:00	EST	18.0945
	2024-03-07 20:45:00	EST	17.7263
	2024-03-07 21:00:00	EST	17.5281
	2024-03-07 21:15:00	EST	17.1883
	2024-03-07 21:30:00	EST	16.9901
	2024-03-07 21:45:00	EST	16.9901
	2024-03-07 22:00:00	EST	16.4804
	2024-03-07 22:15:00	EST	16.4804
	2024-03-07 22:30:00	EST	16.3105
	2024-03-07 22:45:00	EST	16.3105
	2024-03-07 23:00:00	EST	15.9707
	2024-03-07 23:15:00	EST	15.8008
	2024-03-07 23:30:00	EST	15.8008
	2024-03-07 23:45:00	EST	15.6309
	2024-03-08	EST	15.2911
	2024-03-08 00:15:00	EST	15.2911
	2024-03-08 00:30:00	EST	15.1212
	2024-03-08 00:45:00	EST	14.9513
	2024-03-08 01:00:00	EST	14.6398
	2024-03-08 01:15:00	EST	14.4699
	2024-03-08 01:30:00	EST	14.6398
	2024-03-08 01:45:00	EST	14.3283
	2024-03-08 02:00:00	EST	14.1584
	2024-03-08 02:15:00	EST	13.8469
	2024-03-08 02:30:00	EST	14.1584
	2024-03-08 02:45:00	EST	14.0168
	2024-03-08 03:00:00	EST	13.7054
	2024-03-08 03:15:00	EST	13.5355
	2024-03-08 03:30:00	EST	13.0541
	2024-03-08 03:45:00	EST	13.224
	2024-03-08 04:00:00	EST	13.224
	2024-03-08 04:15:00	EST	13.0541
	2024-03-08 04:30:00	EST	12.8842
	2024-03-08 04:45:00	EST	12.7143
	2024-03-08 05:00:00	EST	12.5444
	2024-03-08 05:15:00	EST	12.5444
	2024-03-08 05:30:00	EST	12.2046
	2024-03-08 05:45:00	EST	12.2046
	2024-03-08 06:00:00	EST	12.2046
	2024-03-08 06:15:00	EST	12.2046
	2024-03-08 06:30:00	EST	12.063
	2024-03-08 06:45:00	EST	11.7232
	2024-03-08 07:00:00	EST	11.8931
	2024-03-08 07:15:00	EST	11.7232
	2024-03-08 07:30:00	EST	11.5816
	2024-03-08 07:45:00	EST	11.4117
	2024-03-08 08:00:00	EST	11.2701
	2024-03-08 08:15:00	EST	11.4117
	2024-03-08 08:30:00	EST	11.1002
	2024-03-08 08:45:00	EST	11.1002
	2024-03-08 09:00:00	EST	11.1002
	2024-03-08 09:15:00	EST	10.9586
	2024-03-08 09:30:00	EST	10.817
	2024-03-08 09:45:00	EST	10.9586
	2024-03-08 10:00:00	EST	10.817
	2024-03-08 10:15:00	EST	10.6471
	2024-03-08 10:30:00	EST	10.6471
	2024-03-08 10:45:00	EST	10.5056
	2024-03-08 11:00:00	EST	10.6471
	2024-03-08 11:15:00	EST	10.364
	2024-03-08 11:30:00	EST	10.2224
	2024-03-08 11:45:00	EST	10.364
	2024-03-08 12:00:00	EST	10.0808
	2024-03-08 12:15:00	EST	10.2224
	2024-03-08 12:30:00	EST	9.93921
	2024-03-08 12:45:00	EST	9.93921
	2024-03-08 13:00:00	EST	9.93921
	2024-03-08 13:15:00	EST	9.79763
	2024-03-08 13:30:00	EST	9.79763
	2024-03-08 13:45:00	EST	9.79763
	2024-03-08 14:00:00	EST	9.65604
	2024-03-08 14:15:00	EST	9.51446
	2024-03-08 14:30:00	EST	9.65604
	2024-03-08 14:45:00	EST	9.51446
	2024-03-08 15:00:00	EST	9.51446
	2024-03-08 15:15:00	EST	9.51446
	2024-03-08 15:30:00	EST	9.51446
	2024-03-08 15:45:00	EST	9.37288
	2024-03-08 16:00:00	EST	9.25961
	2024-03-08 16:15:00	EST	9.11802
	2024-03-08 16:30:00	EST	9.11802
	2024-03-08 16:45:00	EST	9.11802
	2024-03-08 17:00:00	EST	9.25961
	2024-03-08 17:15:00	EST	8.97644
	2024-03-08 17:30:00	EST	8.97644
	2024-03-08 17:45:00	EST	8.86317
	2024-03-08 18:00:00	EST	8.72159
	2024-03-08 18:15:00	EST	8.86317
	2024-03-08 18:30:00	EST	8.86317
	2024-03-08 18:45:00	EST	8.72159
	2024-03-08 19:00:00	EST	8.72159
	2024-03-08 19:15:00	EST	8.60832
	2024-03-08 19:30:00	EST	8.72159
	2024-03-08 19:45:00	EST	8.60832
	2024-03-08 20:00:00	EST	8.46674
	2024-03-08 20:15:00	EST	8.46674
	2024-03-08 20:30:00	EST	8.60832
	2024-03-08 20:45:00	EST	8.35347
	2024-03-08 21:00:00	EST	8.46674
	2024-03-08 21:15:00	EST	8.35347
	2024-03-08 21:30:00	EST	8.35347
	2024-03-08 21:45:00	EST	8.35347
	2024-03-08 22:00:00	EST	8.21189
	2024-03-08 22:15:00	EST	8.21189
	2024-03-08 22:30:00	EST	8.35347
	2024-03-08 22:45:00	EST	8.09862
	2024-03-08 23:00:00	EST	8.09862
	2024-03-08 23:15:00	EST	8.09862
	2024-03-08 23:30:00	EST	8.09862
	2024-03-08 23:45:00	EST	8.21189
	2024-03-09	EST	8.09862
	2024-03-09 00:15:00	EST	8.21189
	2024-03-09 00:30:00	EST	8.09862
	2024-03-09 00:45:00	EST	8.09862
	2024-03-09 01:00:00	EST	8.21189
	2024-03-09 01:15:00	EST	8.21189
	2024-03-09 01:30:00	EST	8.21189
	2024-03-09 01:45:00	EST	8.21189
	2024-03-09 02:00:00	EST	8.35347
	2024-03-09 02:15:00	EST	8.46674
	2024-03-09 02:30:00	EST	8.72159
	2024-03-09 02:45:00	EST	8.60832
	2024-03-09 03:00:00	EST	8.86317
	2024-03-09 03:15:00	EST	9.11802
	2024-03-09 03:30:00	EST	9.25961
	2024-03-09 03:45:00	EST	9.65604
	2024-03-09 04:00:00	EST	9.79763
	2024-03-09 04:15:00	EST	9.93921
	2024-03-09 04:30:00	EST	10.364
	2024-03-09 04:45:00	EST	10.6471
	2024-03-09 05:00:00	EST	10.9586
	2024-03-09 05:15:00	EST	11.4117
	2024-03-09 05:30:00	EST	11.8931
	2024-03-09 05:45:00	EST	12.5444
	2024-03-09 06:00:00	EST	13.3939
	2024-03-09 06:15:00	EST	14.0168
	2024-03-09 06:30:00	EST	14.8097
	2024-03-09 06:45:00	EST	15.6309
	2024-03-09 07:00:00	EST	16.6503
	2024-03-09 07:15:00	EST	17.7263
	2024-03-09 07:30:00	EST	19.0289
	2024-03-09 07:45:00	EST	20.1899
	2024-03-09 08:00:00	EST	21.8323
	2024-03-09 08:15:00	EST	23.3331
	2024-03-09 08:30:00	EST	25.1454
	2024-03-09 08:45:00	EST	27.2691
	2024-03-09 09:00:00	EST	29.4495
	2024-03-09 09:15:00	EST	31.1485
	2024-03-09 09:30:00	EST	32.8475
	2024-03-09 09:45:00	EST	34.5466
	2024-03-09 10:00:00	EST	35.6792
	2024-03-09 10:15:00	EST	36.8119
	2024-03-09 10:30:00	EST	37.9446
	2024-03-09 10:45:00	EST	38.5109
	2024-03-09 11:00:00	EST	39.0772
	2024-03-09 11:15:00	EST	39.3604
	2024-03-09 11:30:00	EST	39.9268
	2024-03-09 11:45:00	EST	40.4931
	2024-03-09 12:00:00	EST	40.2099
	2024-03-09 12:15:00	EST	41.0594
	2024-03-09 12:30:00	EST	41.3426
	2024-03-09 12:45:00	EST	41.9089
	2024-03-09 13:00:00	EST	42.7584
	2024-03-09 13:15:00	EST	43.3248
	2024-03-09 13:30:00	EST	44.1743
	2024-03-09 13:45:00	EST	45.307
	2024-03-09 14:00:00	EST	45.5901
	2024-03-09 14:15:00	EST	47.006
	2024-03-09 14:30:00	EST	47.2891
	2024-03-09 14:45:00	EST	48.1386
	2024-03-09 15:00:00	EST	48.9881
	2024-03-09 15:15:00	EST	49.2713
	2024-03-09 15:30:00	EST	50.6872
	2024-03-09 15:45:00	EST	51.8198
	2024-03-09 16:00:00	EST	52.6693
	2024-03-09 16:15:00	EST	54.0852
	2024-03-09 16:30:00	EST	55.501
	2024-03-09 16:45:00	EST	57.2
	2024-03-09 17:00:00	EST	58.6159
	2024-03-09 17:15:00	EST	60.0317
	2024-03-09 17:30:00	EST	62.2971
	2024-03-09 17:45:00	EST	63.7129
	2024-03-09 18:00:00	EST	64.8456
	2024-03-09 18:15:00	EST	66.2614
	2024-03-09 18:30:00	EST	67.1109
	2024-03-09 18:45:00	EST	68.2436
	2024-03-09 19:00:00	EST	69.3763
	2024-03-09 19:15:00	EST	69.6594
	2024-03-09 19:30:00	EST	70.2258
	2024-03-09 19:45:00	EST	70.7921
	2024-03-09 20:00:00	EST	71.0753
	2024-03-09 20:15:00	EST	71.6416
	2024-03-09 20:30:00	EST	70.2258
	2024-03-09 20:45:00	EST	70.2258
	2024-03-09 21:00:00	EST	70.2258
	2024-03-09 21:15:00	EST	69.6594
	2024-03-09 21:30:00	EST	68.8099
	2024-03-09 21:45:00	EST	68.8099
	2024-03-09 22:00:00	EST	67.1109
	2024-03-09 22:15:00	EST	66.8278
	2024-03-09 22:30:00	EST	65.9783
	2024-03-09 22:45:00	EST	65.1287
	2024-03-09 23:00:00	EST	64.2792
	2024-03-09 23:15:00	EST	62.5802
	2024-03-09 23:30:00	EST	61.1644
	2024-03-09 23:45:00	EST	61.1644
	2024-03-10	EST	59.4654
	2024-03-10 00:15:00	EST	57.7664
	2024-03-10 00:30:00	EST	57.2
	2024-03-10 00:45:00	EST	56.0674
	2024-03-10 01:00:00	EST	54.3683
	2024-03-10 01:15:00	EST	53.5188
	2024-03-10 01:30:00	EST	52.6693
	2024-03-10 01:45:00	EST	51.2535
	2024-03-10 03:00:00	EDT	49.8377
	2024-03-10 03:15:00	EDT	48.705
	2024-03-10 03:30:00	EDT	47.2891				44					48.8					924					178					63
	2024-03-10 03:45:00	EDT	46.1565
	2024-03-10 04:00:00	EDT	45.307
	2024-03-10 04:15:00	EDT	43.6079
	2024-03-10 04:30:00	EDT	42.7584
	2024-03-10 04:45:00	EDT	41.9089
	2024-03-10 05:00:00	EDT	40.7763
	2024-03-10 05:15:00	EDT	39.9268
	2024-03-10 05:30:00	EDT	39.0772
	2024-03-10 05:45:00	EDT	37.9446
	2024-03-10 06:00:00	EDT	36.8119
	2024-03-10 06:15:00	EDT	35.9624
	2024-03-10 06:30:00	EDT	35.3961			35.3					40.7					1051					203					52
	2024-03-10 06:45:00	EDT	34.5466
	2024-03-10 07:00:00	EDT	33.9802
	2024-03-10 07:15:00	EDT	32.8475
	2024-03-10 07:30:00	EDT	31.998
	2024-03-10 07:45:00	EDT	31.4317
	2024-03-10 08:00:00	EDT	30.5822
	2024-03-10 08:15:00	EDT	30.0159
	2024-03-10 08:30:00	EDT	30.0159
	2024-03-10 08:45:00	EDT	28.8832
	2024-03-10 09:00:00	EDT	28.6
	2024-03-10 09:15:00	EDT	28.0054
	2024-03-10 09:30:00	EDT	27.7505
	2024-03-10 09:45:00	EDT	26.7877
	2024-03-10 10:00:00	EDT	26.0798
	2024-03-10 10:15:00	EDT	25.5984
	2024-03-10 10:30:00	EDT	24.9188
	2024-03-10 10:45:00	EDT	24.4374
	2024-03-10 11:00:00	EDT	24.2392
	2024-03-10 11:15:00	EDT	23.3331
	2024-03-10 11:30:00	EDT	23.5596
	2024-03-10 11:45:00	EDT	22.4836
	2024-03-10 12:00:00	EDT	22.257
	2024-03-10 12:15:00	EDT	21.6341
	2024-03-10 12:30:00	EDT	21.8323
	2024-03-10 12:45:00	EDT	21.4075
	2024-03-10 13:00:00	EDT	21.0111
	2024-03-10 13:15:00	EDT	20.6147
	2024-03-10 13:30:00	EDT	20.3881
	2024-03-10 13:45:00	EDT	19.9917
	2024-03-10 14:00:00	EDT	19.4254
	2024-03-10 14:15:00	EDT	19.4254
	2024-03-10 14:30:00	EDT	19.0289
	2024-03-10 14:45:00	EDT	18.8307
	2024-03-10 15:00:00	EDT	18.4626
	2024-03-10 15:15:00	EDT	18.0945
	2024-03-10 15:30:00	EDT	17.8962
	2024-03-10 15:45:00	EDT	17.5281
	2024-03-10 16:00:00	EDT	17.5281
	2024-03-10 16:15:00	EDT	17.5281
	2024-03-10 16:30:00	EDT	16.9901
	2024-03-10 16:45:00	EDT	16.6503
	2024-03-10 17:00:00	EDT	16.3105
	2024-03-10 17:15:00	EDT	16.3105
	2024-03-10 17:30:00	EDT	15.9707
	2024-03-10 17:45:00	EDT	16.1406
	2024-03-10 18:00:00	EDT	15.6309
	2024-03-10 18:15:00	EDT	15.2911
	2024-03-10 18:30:00	EDT	14.9513
	2024-03-10 18:45:00	EDT	15.461
	2024-03-10 19:00:00	EDT	15.1212
	2024-03-10 19:15:00	EDT	14.9513
	2024-03-10 19:30:00	EDT	14.6398
	2024-03-10 19:45:00	EDT	14.8097
	2024-03-10 20:00:00	EDT	14.4699
	2024-03-10 20:15:00	EDT	14.1584
	2024-03-10 20:30:00	EDT	14.1584
	2024-03-10 20:45:00	EDT	14.0168
	2024-03-10 21:00:00	EDT	13.5355
	2024-03-10 21:15:00	EDT	13.5355
	2024-03-10 21:30:00	EDT	13.5355
	2024-03-10 21:45:00	EDT	13.3939
	2024-03-10 22:00:00	EDT	13.3939
	2024-03-10 22:15:00	EDT	12.8842
	2024-03-10 22:30:00	EDT	12.8842
	2024-03-10 22:45:00	EDT	12.7143
	2024-03-10 23:00:00	EDT	12.8842
	2024-03-10 23:15:00	EDT	12.5444
	2024-03-10 23:30:00	EDT	12.2046
	2024-03-10 23:45:00	EDT	12.3745
	2024-03-11	EDT	12.063
	2024-03-11 00:15:00	EDT	12.063
	2024-03-11 00:30:00	EDT	11.8931
	2024-03-11 00:45:00	EDT	11.5816
	2024-03-11 01:00:00	EDT	11.7232
	2024-03-11 01:15:00	EDT	11.4117
	2024-03-11 01:30:00	EDT	11.5816
	2024-03-11 01:45:00	EDT	11.4117
	2024-03-11 02:00:00	EDT	11.2701
	2024-03-11 02:15:00	EDT	11.1002
	2024-03-11 02:30:00	EDT	10.9586
	2024-03-11 02:45:00	EDT	10.9586
	2024-03-11 03:00:00	EDT	10.817
	2024-03-11 03:15:00	EDT	10.5056
	2024-03-11 03:30:00	EDT	10.5056
	2024-03-11 03:45:00	EDT	10.5056
	2024-03-11 04:00:00	EDT	10.5056
	2024-03-11 04:15:00	EDT	10.364
	2024-03-11 04:30:00	EDT	10.364
	2024-03-11 04:45:00	EDT	10.2224
	2024-03-11 05:00:00	EDT	10.0808
	2024-03-11 05:15:00	EDT	9.93921
	2024-03-11 05:30:00	EDT	9.93921
	2024-03-11 05:45:00	EDT	9.79763
	2024-03-11 06:00:00	EDT	9.79763
	2024-03-11 06:15:00	EDT	9.79763
	2024-03-11 06:30:00	EDT	9.65604
	2024-03-11 06:45:00	EDT	9.51446
	2024-03-11 07:00:00	EDT	9.37288
	2024-03-11 07:15:00	EDT	9.37288
	2024-03-11 07:30:00	EDT	9.25961
	2024-03-11 07:45:00	EDT	9.11802
	2024-03-11 08:00:00	EDT	9.11802
	2024-03-11 08:15:00	EDT	9.11802
	2024-03-11 08:30:00	EDT	8.97644
	2024-03-11 08:45:00	EDT	8.97644
	2024-03-11 09:00:00	EDT	8.97644
	2024-03-11 09:15:00	EDT	8.72159
	2024-03-11 09:30:00	EDT	8.86317
	2024-03-11 09:45:00	EDT	8.72159
	2024-03-11 10:00:00	EDT	8.60832
	2024-03-11 10:15:00	EDT	8.60832
	2024-03-11 10:30:00	EDT	8.46674
	2024-03-11 10:45:00	EDT	8.46674
	2024-03-11 11:00:00	EDT	8.46674
	2024-03-11 11:15:00	EDT	8.35347
	2024-03-11 11:30:00	EDT	8.21189
	2024-03-11 11:45:00	EDT	8.21189
	2024-03-11 12:00:00	EDT	8.21189
	2024-03-11 12:15:00	EDT	8.09862
	2024-03-11 12:30:00	EDT	7.98535
	2024-03-11 12:45:00	EDT	7.98535
	2024-03-11 13:00:00	EDT	7.98535
	2024-03-11 13:15:00	EDT	7.87208
	2024-03-11 13:30:00	EDT	7.7305
	2024-03-11 13:45:00	EDT	7.7305			4.7					7.5					1126					195					43
	2024-03-11 14:00:00	EDT	7.61723				7.5					3.4					766					220					45
	2024-03-11 14:15:00	EDT	7.7305
	2024-03-11 14:30:00	EDT	7.61723
	2024-03-11 14:45:00	EDT	7.50396
	2024-03-11 15:00:00	EDT	7.50396
	2024-03-11 15:15:00	EDT	7.50396
	2024-03-11 15:30:00	EDT	7.3907
	2024-03-11 15:45:00	EDT	7.3907
	2024-03-11 16:00:00	EDT	7.27743
	2024-03-11 16:15:00	EDT	7.27743
	2024-03-11 16:30:00	EDT	7.27743
	2024-03-11 16:45:00	EDT	7.16416
	2024-03-11 17:00:00	EDT	7.16416
	2024-03-11 17:15:00	EDT	7.16416
	2024-03-11 17:30:00	EDT	7.16416
	2024-03-11 17:45:00	EDT	7.05089
	2024-03-11 18:00:00	EDT	7.05089
	2024-03-11 18:15:00	EDT	6.93763
	2024-03-11 18:30:00	EDT	6.93763
	2024-03-11 18:45:00	EDT	6.93763
	2024-03-11 19:00:00	EDT	6.82436
	2024-03-11 19:15:00	EDT	6.73941
	2024-03-11 19:30:00	EDT	6.73941
	2024-03-11 19:45:00	EDT	6.73941
	2024-03-11 20:00:00	EDT	6.73941
	2024-03-11 20:15:00	EDT	6.62614
	2024-03-11 20:30:00	EDT	6.62614
	2024-03-11 20:45:00	EDT	6.62614
	2024-03-11 21:00:00	EDT	6.62614
	2024-03-11 21:15:00	EDT	6.51287
	2024-03-11 21:30:00	EDT	6.51287
	2024-03-11 21:45:00	EDT	6.51287
	2024-03-11 22:00:00	EDT	6.51287
	2024-03-11 22:15:00	EDT	6.42792
	2024-03-11 22:30:00	EDT	6.42792
	2024-03-11 22:45:00	EDT	6.42792
	2024-03-11 23:00:00	EDT	6.42792
	2024-03-11 23:15:00	EDT	6.31466
	2024-03-11 23:30:00	EDT	6.31466
	2024-03-11 23:45:00	EDT	6.20139

## Sheet: Fig3
	Duke Fish Data
	Common Name	Order	Family	Group #	Genus	Species	Sub-Species	Number Captured	Number Kept or batch weight g in newer records	Preparation	Continent	Country	State/Province	County	Location	Questionable	Y Latitude	X Longitude	Collector(s)	Date	Field number	Gear Used	Effort	Comments		Total Abundance	Total Species
																									2020 (pre-project)	0	0
	Common Carp	Cypriniformes	Cyprinidae	12	Cyprinus	carpio		3	NA		North America	United States	Ohio	Miami	Duke Off Channel Wetland, man made wetland at confluence of Spring Creek and Great Miami River, 1.9 miles N of Troy OH	NO	40.0657	-84.2119	Zimmerman, B. J. (Brian J.)/Brubaker, G. (Grace)/Knight, D. (Donnie)	2021-05-21	BJZ 2021MAY21A	mini Electrofishing Boat	78 minutes
	Creek Chub	Cypriniformes	Cyprinidae	12	Semotilus	atromaculatus		1	6.7		North America	United States	Ohio	Miami	Duke Off Channel Wetland, man made wetland at confluence of Spring Creek and Great Miami River, 1.9 miles N of Troy OH	NO	40.0657	-84.2119	Zimmerman, B. J. (Brian J.)/Brubaker, G. (Grace)/Knight, D. (Donnie)	2021-05-21	BJZ 2021MAY21A	mini Electrofishing Boat	78 minutes
	Green Sunfish	Perciformes	Centrarchidae	20	Lepomis	cyanellus		40	518		North America	United States	Ohio	Miami	Duke Off Channel Wetland, man made wetland at confluence of Spring Creek and Great Miami River, 1.9 miles N of Troy OH	NO	40.0657	-84.2119	Zimmerman, B. J. (Brian J.)/Brubaker, G. (Grace)/Knight, D. (Donnie)	2021-05-21	BJZ 2021MAY21A	mini Electrofishing Boat	78 minutes
	Rainbow Darter	Perciformes	Percidae	21	Etheostoma	caeruleum		1	1.5		North America	United States	Ohio	Miami	Duke Off Channel Wetland, man made wetland at confluence of Spring Creek and Great Miami River, 1.9 miles N of Troy OH	NO	40.0657	-84.2119	Zimmerman, B. J. (Brian J.)/Brubaker, G. (Grace)/Knight, D. (Donnie)	2021-05-21	BJZ 2021MAY21A	mini Electrofishing Boat	78 minutes
	Hybrid Green X Bluegill Sunfish	Perciformes	Centrarchidae	23	Lepomis	cyanellus × macrochirus		1	14.5		North America	United States	Ohio	Miami	Duke Off Channel Wetland, man made wetland at confluence of Spring Creek and Great Miami River, 1.9 miles N of Troy OH	NO	40.0657	-84.2119	Zimmerman, B. J. (Brian J.)/Brubaker, G. (Grace)/Knight, D. (Donnie)	2021-05-21	BJZ 2021MAY21A	mini Electrofishing Boat	78 minutes		2021 (immediately after construction)	46	5
	The basin was excavated in summer/fall of 2020 and we gave the vegetation until Aug/Sept 2021 to construct the connection (beginning on Aug 25, 2021). Prior to the constructed connection, fish could still get into the basin during larger floods
	Gizzard Shad	Clupeiformes	Clupeidae	7	Dorosoma	cepedianum		102			North America	United States	Ohio	Miami	Duke Off Channel Wetland, man made wetland at confluence of Spring Creek and Great Miami River, 1.9 miles N of Troy OH	NO	40.0657	-84.2119	Zimmerman, B. J. (Brian J.)/Applegate, J. (Jeromy)/plus others	2022-05-04	BJZ 2022MAY04A	Boat Electrofishing	1 hour 45 minutes
	Northern Pike	Esociformes	Esocidae	9	Esox	lucius		5			North America	United States	Ohio	Miami	Duke Off Channel Wetland, man made wetland at confluence of Spring Creek and Great Miami River, 1.9 miles N of Troy OH	NO	40.0657	-84.2119	Zimmerman, B. J. (Brian J.)/Applegate, J. (Jeromy)/plus others	2022-05-04	BJZ 2022MAY04A	Boat Electrofishing	1 hour 45 minutes
	Bluntnose Minnow	Cypriniformes	Cyprinidae	12	Pimephales	notatus		17			North America	United States	Ohio	Miami	Duke Off Channel Wetland, man made wetland at confluence of Spring Creek and Great Miami River, 1.9 miles N of Troy OH	NO	40.0657	-84.2119	Zimmerman, B. J. (Brian J.)/Applegate, J. (Jeromy)/plus others	2022-05-04	BJZ 2022MAY04A	Boat Electrofishing	1 hour 45 minutes
	Central Stoneroller Minnow	Cypriniformes	Cyprinidae	12	Campostoma	anomalum		3			North America	United States	Ohio	Miami	Duke Off Channel Wetland, man made wetland at confluence of Spring Creek and Great Miami River, 1.9 miles N of Troy OH	NO	40.0657	-84.2119	Zimmerman, B. J. (Brian J.)/Applegate, J. (Jeromy)/plus others	2022-05-04	BJZ 2022MAY04A	Boat Electrofishing	1 hour 45 minutes
	Common Carp	Cypriniformes	Cyprinidae	12	Cyprinus	carpio		113			North America	United States	Ohio	Miami	Duke Off Channel Wetland, man made wetland at confluence of Spring Creek and Great Miami River, 1.9 miles N of Troy OH	NO	40.0657	-84.2119	Zimmerman, B. J. (Brian J.)/Applegate, J. (Jeromy)/plus others	2022-05-04	BJZ 2022MAY04A	Boat Electrofishing	1 hour 45 minutes	14 adult and 99 juvenile carp all removed
	Fathead Minnow	Cypriniformes	Cyprinidae	12	Pimephales	promelas		31			North America	United States	Ohio	Miami	Duke Off Channel Wetland, man made wetland at confluence of Spring Creek and Great Miami River, 1.9 miles N of Troy OH	NO	40.0657	-84.2119	Zimmerman, B. J. (Brian J.)/Applegate, J. (Jeromy)/plus others	2022-05-04	BJZ 2022MAY04A	Boat Electrofishing	1 hour 45 minutes
	Silver Shiner	Cypriniformes	Cyprinidae	12	Notropis	photogenis		5			North America	United States	Ohio	Miami	Duke Off Channel Wetland, man made wetland at confluence of Spring Creek and Great Miami River, 1.9 miles N of Troy OH	NO	40.0657	-84.2119	Zimmerman, B. J. (Brian J.)/Applegate, J. (Jeromy)/plus others	2022-05-04	BJZ 2022MAY04A	Boat Electrofishing	1 hour 45 minutes
	Spotfin Shiner	Cypriniformes	Cyprinidae	12	Cyprinella	spiloptera		12			North America	United States	Ohio	Miami	Duke Off Channel Wetland, man made wetland at confluence of Spring Creek and Great Miami River, 1.9 miles N of Troy OH	NO	40.0657	-84.2119	Zimmerman, B. J. (Brian J.)/Applegate, J. (Jeromy)/plus others	2022-05-04	BJZ 2022MAY04A	Boat Electrofishing	1 hour 45 minutes
	Striped Shiner	Cypriniformes	Cyprinidae	12	Luxilus	chrysocephalus		1			North America	United States	Ohio	Miami	Duke Off Channel Wetland, man made wetland at confluence of Spring Creek and Great Miami River, 1.9 miles N of Troy OH	NO	40.0657	-84.2119	Zimmerman, B. J. (Brian J.)/Applegate, J. (Jeromy)/plus others	2022-05-04	BJZ 2022MAY04A	Boat Electrofishing	1 hour 45 minutes
	Black Redhorse	Cypriniformes	Catostomidae	13	Moxostoma	duquesnii		1			North America	United States	Ohio	Miami	Duke Off Channel Wetland, man made wetland at confluence of Spring Creek and Great Miami River, 1.9 miles N of Troy OH	NO	40.0657	-84.2119	Zimmerman, B. J. (Brian J.)/Applegate, J. (Jeromy)/plus others	2022-05-04	BJZ 2022MAY04A	Boat Electrofishing	1 hour 45 minutes
	Golden Redhorse	Cypriniformes	Catostomidae	13	Moxostoma	erythrurum		12			North America	United States	Ohio	Miami	Duke Off Channel Wetland, man made wetland at confluence of Spring Creek and Great Miami River, 1.9 miles N of Troy OH	NO	40.0657	-84.2119	Zimmerman, B. J. (Brian J.)/Applegate, J. (Jeromy)/plus others	2022-05-04	BJZ 2022MAY04A	Boat Electrofishing	1 hour 45 minutes
	Northern Hog Sucker	Cypriniformes	Catostomidae	13	Hypentelium	nigricans		3			North America	United States	Ohio	Miami	Duke Off Channel Wetland, man made wetland at confluence of Spring Creek and Great Miami River, 1.9 miles N of Troy OH	NO	40.0657	-84.2119	Zimmerman, B. J. (Brian J.)/Applegate, J. (Jeromy)/plus others	2022-05-04	BJZ 2022MAY04A	Boat Electrofishing	1 hour 45 minutes
	Quillback Carpsucker	Cypriniformes	Catostomidae	13	Carpiodes	cyprinus		3			North America	United States	Ohio	Miami	Duke Off Channel Wetland, man made wetland at confluence of Spring Creek and Great Miami River, 1.9 miles N of Troy OH	NO	40.0657	-84.2119	Zimmerman, B. J. (Brian J.)/Applegate, J. (Jeromy)/plus others	2022-05-04	BJZ 2022MAY04A	Boat Electrofishing	1 hour 45 minutes
	Spotted Sucker	Cypriniformes	Catostomidae	13	Minytrema	melanops		6			North America	United States	Ohio	Miami	Duke Off Channel Wetland, man made wetland at confluence of Spring Creek and Great Miami River, 1.9 miles N of Troy OH	NO	40.0657	-84.2119	Zimmerman, B. J. (Brian J.)/Applegate, J. (Jeromy)/plus others	2022-05-04	BJZ 2022MAY04A	Boat Electrofishing	1 hour 45 minutes
	White Sucker	Cypriniformes	Catostomidae	13	Catostomus	commersonii		27			North America	United States	Ohio	Miami	Duke Off Channel Wetland, man made wetland at confluence of Spring Creek and Great Miami River, 1.9 miles N of Troy OH	NO	40.0657	-84.2119	Zimmerman, B. J. (Brian J.)/Applegate, J. (Jeromy)/plus others	2022-05-04	BJZ 2022MAY04A	Boat Electrofishing	1 hour 45 minutes
	Blackstripe Topminnow	Cyprinodontiformes	Fundulidae	17	Fundulus	notatus		2			North America	United States	Ohio	Miami	Duke Off Channel Wetland, man made wetland at confluence of Spring Creek and Great Miami River, 1.9 miles N of Troy OH	NO	40.0657	-84.2119	Zimmerman, B. J. (Brian J.)/Applegate, J. (Jeromy)/plus others	2022-05-04	BJZ 2022MAY04A	Boat Electrofishing	1 hour 45 minutes
	Bluegill Sunfish	Perciformes	Centrarchidae	20	Lepomis	macrochirus		9			North America	United States	Ohio	Miami	Duke Off Channel Wetland, man made wetland at confluence of Spring Creek and Great Miami River, 1.9 miles N of Troy OH	NO	40.0657	-84.2119	Zimmerman, B. J. (Brian J.)/Applegate, J. (Jeromy)/plus others	2022-05-04	BJZ 2022MAY04A	Boat Electrofishing	1 hour 45 minutes
	Green Sunfish	Perciformes	Centrarchidae	20	Lepomis	cyanellus		242			North America	United States	Ohio	Miami	Duke Off Channel Wetland, man made wetland at confluence of Spring Creek and Great Miami River, 1.9 miles N of Troy OH	NO	40.0657	-84.2119	Zimmerman, B. J. (Brian J.)/Applegate, J. (Jeromy)/plus others	2022-05-04	BJZ 2022MAY04A	Boat Electrofishing	1 hour 45 minutes
	Largemouth Bass	Perciformes	Centrarchidae	20	Micropterus	salmoides		1			North America	United States	Ohio	Miami	Duke Off Channel Wetland, man made wetland at confluence of Spring Creek and Great Miami River, 1.9 miles N of Troy OH	NO	40.0657	-84.2119	Zimmerman, B. J. (Brian J.)/Applegate, J. (Jeromy)/plus others	2022-05-04	BJZ 2022MAY04A	Boat Electrofishing	1 hour 45 minutes
	Rock Bass	Perciformes	Centrarchidae	20	Ambloplites	rupestris		2			North America	United States	Ohio	Miami	Duke Off Channel Wetland, man made wetland at confluence of Spring Creek and Great Miami River, 1.9 miles N of Troy OH	NO	40.0657	-84.2119	Zimmerman, B. J. (Brian J.)/Applegate, J. (Jeromy)/plus others	2022-05-04	BJZ 2022MAY04A	Boat Electrofishing	1 hour 45 minutes
	Smallmouth Bass	Perciformes	Centrarchidae	20	Micropterus	dolomieu		1			North America	United States	Ohio	Miami	Duke Off Channel Wetland, man made wetland at confluence of Spring Creek and Great Miami River, 1.9 miles N of Troy OH	NO	40.0657	-84.2119	Zimmerman, B. J. (Brian J.)/Applegate, J. (Jeromy)/plus others	2022-05-04	BJZ 2022MAY04A	Boat Electrofishing	1 hour 45 minutes
	Rainbow Darter	Perciformes	Percidae	21	Etheostoma	caeruleum		1			North America	United States	Ohio	Miami	Duke Off Channel Wetland, man made wetland at confluence of Spring Creek and Great Miami River, 1.9 miles N of Troy OH	NO	40.0657	-84.2119	Zimmerman, B. J. (Brian J.)/Applegate, J. (Jeromy)/plus others	2022-05-04	BJZ 2022MAY04A	Boat Electrofishing	1 hour 45 minutes
	Hybrid Green X Bluegill Sunfish	Perciformes	Centrarchidae	23	Lepomis	cyanellus × macrochirus		3			North America	United States	Ohio	Miami	Duke Off Channel Wetland, man made wetland at confluence of Spring Creek and Great Miami River, 1.9 miles N of Troy OH	NO	40.0657	-84.2119	Zimmerman, B. J. (Brian J.)/Applegate, J. (Jeromy)/plus others	2022-05-04	BJZ 2022MAY04A	Boat Electrofishing	1 hour 45 minutes		2022 (1 year following construction)	602	23
	Bowfin	Amiiformes	Amiidae	4	Amia	calva		8			North America	United States	Ohio	Miami	Duke Off Channel Wetland, man made wetland at confluence of Spring Creek and Great Miami River, 1.9 miles N of Troy OH	NO	40.0657	-84.2119	Zimmerman, B. J. (Brian J.)/Knight, D. (Donnie)/Applegate, J. (Jeromy)/Zimmerman, D. (Dale)	2023-04-20	BJZ 2023APR20A	Boat Electrofishing	1 hour 50 minutes	Recaptured out of 19 stocked previous summer.
	Gizzard Shad	Clupeiformes	Clupeidae	7	Dorosoma	cepedianum		61			North America	United States	Ohio	Miami	Duke Off Channel Wetland, man made wetland at confluence of Spring Creek and Great Miami River, 1.9 miles N of Troy OH	NO	40.0657	-84.2119	Zimmerman, B. J. (Brian J.)/Knight, D. (Donnie)/Applegate, J. (Jeromy)/Zimmerman, D. (Dale)	2023-04-20	BJZ 2023APR20A	Boat Electrofishing	1 hour 50 minutes
	Northern Pike	Esociformes	Esocidae	9	Esox	lucius		11			North America	United States	Ohio	Miami	Duke Off Channel Wetland, man made wetland at confluence of Spring Creek and Great Miami River, 1.9 miles N of Troy OH	NO	40.0657	-84.2119	Zimmerman, B. J. (Brian J.)/Knight, D. (Donnie)/Applegate, J. (Jeromy)/Zimmerman, D. (Dale)	2023-04-20	BJZ 2023APR20A	Boat Electrofishing	1 hour 50 minutes
	Spotfin Shiner	Cypriniformes	Cyprinidae	12	Cyprinella	spiloptera		1			North America	United States	Ohio	Miami	Duke Off Channel Wetland, man made wetland at confluence of Spring Creek and Great Miami River, 1.9 miles N of Troy OH	NO	40.0657	-84.2119	Zimmerman, B. J. (Brian J.)/Knight, D. (Donnie)/Applegate, J. (Jeromy)/Zimmerman, D. (Dale)	2023-04-20	BJZ 2023APR20A	Boat Electrofishing	1 hour 50 minutes
	Common Carp	Cypriniformes	Cyprinidae	12	Cyprinus	carpio		138			North America	United States	Ohio	Miami	Duke Off Channel Wetland, man made wetland at confluence of Spring Creek and Great Miami River, 1.9 miles N of Troy OH	NO	40.0657	-84.2119	Zimmerman, B. J. (Brian J.)/Knight, D. (Donnie)/Applegate, J. (Jeromy)/Zimmerman, D. (Dale)	2023-04-20	BJZ 2023APR20A	Boat Electrofishing	1 hour 50 minutes	All removed.
	Silver Shiner	Cypriniformes	Cyprinidae	12	Notropis	photogenis		1			North America	United States	Ohio	Miami	Duke Off Channel Wetland, man made wetland at confluence of Spring Creek and Great Miami River, 1.9 miles N of Troy OH	NO	40.0657	-84.2119	Zimmerman, B. J. (Brian J.)/Knight, D. (Donnie)/Applegate, J. (Jeromy)/Zimmerman, D. (Dale)	2023-04-20	BJZ 2023APR20A	Boat Electrofishing	1 hour 50 minutes
	Bluntnose Minnow	Cypriniformes	Cyprinidae	12	Pimephales	notatus		1			North America	United States	Ohio	Miami	Duke Off Channel Wetland, man made wetland at confluence of Spring Creek and Great Miami River, 1.9 miles N of Troy OH	NO	40.0657	-84.2119	Zimmerman, B. J. (Brian J.)/Knight, D. (Donnie)/Applegate, J. (Jeromy)/Zimmerman, D. (Dale)	2023-04-20	BJZ 2023APR20A	Boat Electrofishing	1 hour 50 minutes
	Quillback Carpsucker	Cypriniformes	Catostomidae	13	Carpiodes	cyprinus		1			North America	United States	Ohio	Miami	Duke Off Channel Wetland, man made wetland at confluence of Spring Creek and Great Miami River, 1.9 miles N of Troy OH	NO	40.0657	-84.2119	Zimmerman, B. J. (Brian J.)/Knight, D. (Donnie)/Applegate, J. (Jeromy)/Zimmerman, D. (Dale)	2023-04-20	BJZ 2023APR20A	Boat Electrofishing	1 hour 50 minutes
	White Sucker	Cypriniformes	Catostomidae	13	Catostomus	commersonii		8			North America	United States	Ohio	Miami	Duke Off Channel Wetland, man made wetland at confluence of Spring Creek and Great Miami River, 1.9 miles N of Troy OH	NO	40.0657	-84.2119	Zimmerman, B. J. (Brian J.)/Knight, D. (Donnie)/Applegate, J. (Jeromy)/Zimmerman, D. (Dale)	2023-04-20	BJZ 2023APR20A	Boat Electrofishing	1 hour 50 minutes
	Spotted Sucker	Cypriniformes	Catostomidae	13	Minytrema	melanops		6			North America	United States	Ohio	Miami	Duke Off Channel Wetland, man made wetland at confluence of Spring Creek and Great Miami River, 1.9 miles N of Troy OH	NO	40.0657	-84.2119	Zimmerman, B. J. (Brian J.)/Knight, D. (Donnie)/Applegate, J. (Jeromy)/Zimmerman, D. (Dale)	2023-04-20	BJZ 2023APR20A	Boat Electrofishing	1 hour 50 minutes
	Blackstripe Topminnow	Cyprinodontiformes	Fundulidae	17	Fundulus	notatus		1			North America	United States	Ohio	Miami	Duke Off Channel Wetland, man made wetland at confluence of Spring Creek and Great Miami River, 1.9 miles N of Troy OH	NO	40.0657	-84.2119	Zimmerman, B. J. (Brian J.)/Knight, D. (Donnie)/Applegate, J. (Jeromy)/Zimmerman, D. (Dale)	2023-04-20	BJZ 2023APR20A	Boat Electrofishing	1 hour 50 minutes
	Rock Bass	Perciformes	Centrarchidae	20	Ambloplites	rupestris		4			North America	United States	Ohio	Miami	Duke Off Channel Wetland, man made wetland at confluence of Spring Creek and Great Miami River, 1.9 miles N of Troy OH	NO	40.0657	-84.2119	Zimmerman, B. J. (Brian J.)/Knight, D. (Donnie)/Applegate, J. (Jeromy)/Zimmerman, D. (Dale)	2023-04-20	BJZ 2023APR20A	Boat Electrofishing	1 hour 50 minutes
	Green Sunfish	Perciformes	Centrarchidae	20	Lepomis	cyanellus		294			North America	United States	Ohio	Miami	Duke Off Channel Wetland, man made wetland at confluence of Spring Creek and Great Miami River, 1.9 miles N of Troy OH	NO	40.0657	-84.2119	Zimmerman, B. J. (Brian J.)/Knight, D. (Donnie)/Applegate, J. (Jeromy)/Zimmerman, D. (Dale)	2023-04-20	BJZ 2023APR20A	Boat Electrofishing	1 hour 50 minutes
	Bluegill Sunfish	Perciformes	Centrarchidae	20	Lepomis	macrochirus		128			North America	United States	Ohio	Miami	Duke Off Channel Wetland, man made wetland at confluence of Spring Creek and Great Miami River, 1.9 miles N of Troy OH	NO	40.0657	-84.2119	Zimmerman, B. J. (Brian J.)/Knight, D. (Donnie)/Applegate, J. (Jeromy)/Zimmerman, D. (Dale)	2023-04-20	BJZ 2023APR20A	Boat Electrofishing	1 hour 50 minutes
	Largemouth Bass	Perciformes	Centrarchidae	20	Micropterus	salmoides		47			North America	United States	Ohio	Miami	Duke Off Channel Wetland, man made wetland at confluence of Spring Creek and Great Miami River, 1.9 miles N of Troy OH	NO	40.0657	-84.2119	Zimmerman, B. J. (Brian J.)/Knight, D. (Donnie)/Applegate, J. (Jeromy)/Zimmerman, D. (Dale)	2023-04-20	BJZ 2023APR20A	Boat Electrofishing	1 hour 50 minutes
	Black Crappie	Perciformes	Centrarchidae	20	Pomoxis	nigromaculatus		10			North America	United States	Ohio	Miami	Duke Off Channel Wetland, man made wetland at confluence of Spring Creek and Great Miami River, 1.9 miles N of Troy OH	NO	40.0657	-84.2119	Zimmerman, B. J. (Brian J.)/Knight, D. (Donnie)/Applegate, J. (Jeromy)/Zimmerman, D. (Dale)	2023-04-20	BJZ 2023APR20A	Boat Electrofishing	1 hour 50 minutes
	Yellow Perch	Perciformes	Percidae	21	Perca	flavescens		1			North America	United States	Ohio	Miami	Duke Off Channel Wetland, man made wetland at confluence of Spring Creek and Great Miami River, 1.9 miles N of Troy OH	NO	40.0657	-84.2119	Zimmerman, B. J. (Brian J.)/Knight, D. (Donnie)/Applegate, J. (Jeromy)/Zimmerman, D. (Dale)	2023-04-20	BJZ 2023APR20A	Boat Electrofishing	1 hour 50 minutes
	Hybrid Green X Bluegill Sunfish	Perciformes	Centrarchidae	23	Lepomis	cyanellus × macrochirus		36			North America	United States	Ohio	Miami	Duke Off Channel Wetland, man made wetland at confluence of Spring Creek and Great Miami River, 1.9 miles N of Troy OH	NO	40.0657	-84.2119	Zimmerman, B. J. (Brian J.)/Knight, D. (Donnie)/Applegate, J. (Jeromy)/Zimmerman, D. (Dale)	2023-04-20	BJZ 2023APR20A	Boat Electrofishing	1 hour 50 minutes
																									2023 (2 years following construction)	757	18
	Tipp City Fish Data
	Common Name	Order	Family	Group #	Genus	Species	Sub-Species	Number Captured	Number Kept or batch weight g in newer records	Preparation	Continent	Country	State/Province	County	Location	Questionable	Y Latitude	X Longitude	Collector(s)	Date	Field number	Gear Used	Effort	Comments		Total Abundance	Total Species
	The basin was excavated in summer/fall of 2022 and we gave the vegetation until Nov 2022 to construct the connection. Prior to the constructed connection, fish could still get into the basin during larger floods																								2022 (pre-project)	0	0
	Gizzard Shad	Clupeiformes	Clupeidae	7	Dorosoma	cepedianum		51			North America	United States	Ohio	Miami	Tipp City Off Channel Wetland, adjacent SR 571, 1.5 miles E of Tipp City OH, Monroe Township	NO	39.9592	-84.1442	Zimmerman, B. J. (Brian J.)/Knight, D. (Donnie)/Applegate, J. (Jeromy)/Porto, M. (Michael)/Zimmerman, D. (Dale)	2023-03-19	BJZ 2023MAR19A	Boat Electrofishing	2 hours 15 minutes	first sample at newly constructed site
	Spotfin Shiner	Cypriniformes	Cyprinidae	12	Cyprinella	spiloptera		2			North America	United States	Ohio	Miami	Tipp City Off Channel Wetland, adjacent SR 571, 1.5 miles E of Tipp City OH, Monroe Township	NO	39.9592	-84.1442	Zimmerman, B. J. (Brian J.)/Knight, D. (Donnie)/Applegate, J. (Jeromy)/Porto, M. (Michael)/Zimmerman, D. (Dale)	2023-03-19	BJZ 2023MAR19A	Boat Electrofishing	2 hours 15 minutes	first sample at newly constructed site
	Striped Shiner	Cypriniformes	Cyprinidae	12	Luxilus	chrysocephalus		1			North America	United States	Ohio	Miami	Tipp City Off Channel Wetland, adjacent SR 571, 1.5 miles E of Tipp City OH, Monroe Township	NO	39.9592	-84.1442	Zimmerman, B. J. (Brian J.)/Knight, D. (Donnie)/Applegate, J. (Jeromy)/Porto, M. (Michael)/Zimmerman, D. (Dale)	2023-03-19	BJZ 2023MAR19A	Boat Electrofishing	2 hours 15 minutes	first sample at newly constructed site
	Silver Shiner	Cypriniformes	Cyprinidae	12	Notropis	photogenis		6			North America	United States	Ohio	Miami	Tipp City Off Channel Wetland, adjacent SR 571, 1.5 miles E of Tipp City OH, Monroe Township	NO	39.9592	-84.1442	Zimmerman, B. J. (Brian J.)/Knight, D. (Donnie)/Applegate, J. (Jeromy)/Porto, M. (Michael)/Zimmerman, D. (Dale)	2023-03-19	BJZ 2023MAR19A	Boat Electrofishing	2 hours 15 minutes	first sample at newly constructed site
	Bluntnose Minnow	Cypriniformes	Cyprinidae	12	Pimephales	notatus		27			North America	United States	Ohio	Miami	Tipp City Off Channel Wetland, adjacent SR 571, 1.5 miles E of Tipp City OH, Monroe Township	NO	39.9592	-84.1442	Zimmerman, B. J. (Brian J.)/Knight, D. (Donnie)/Applegate, J. (Jeromy)/Porto, M. (Michael)/Zimmerman, D. (Dale)	2023-03-19	BJZ 2023MAR19A	Boat Electrofishing	2 hours 15 minutes	first sample at newly constructed site
	Spotted Sucker	Cypriniformes	Catostomidae	13	Minytrema	melanops		2			North America	United States	Ohio	Miami	Tipp City Off Channel Wetland, adjacent SR 571, 1.5 miles E of Tipp City OH, Monroe Township	NO	39.9592	-84.1442	Zimmerman, B. J. (Brian J.)/Knight, D. (Donnie)/Applegate, J. (Jeromy)/Porto, M. (Michael)/Zimmerman, D. (Dale)	2023-03-19	BJZ 2023MAR19A	Boat Electrofishing	2 hours 15 minutes	first sample at newly constructed site
	Brook Silverside	Atheriniformes	Atherinopsidae	17	Labidesthes	sicculus		17			North America	United States	Ohio	Miami	Tipp City Off Channel Wetland, adjacent SR 571, 1.5 miles E of Tipp City OH, Monroe Township	NO	39.9592	-84.1442	Zimmerman, B. J. (Brian J.)/Knight, D. (Donnie)/Applegate, J. (Jeromy)/Porto, M. (Michael)/Zimmerman, D. (Dale)	2023-03-19	BJZ 2023MAR19A	Boat Electrofishing	2 hours 15 minutes	first sample at newly constructed site
	Rock Bass	Perciformes	Centrarchidae	20	Ambloplites	rupestris		20			North America	United States	Ohio	Miami	Tipp City Off Channel Wetland, adjacent SR 571, 1.5 miles E of Tipp City OH, Monroe Township	NO	39.9592	-84.1442	Zimmerman, B. J. (Brian J.)/Knight, D. (Donnie)/Applegate, J. (Jeromy)/Porto, M. (Michael)/Zimmerman, D. (Dale)	2023-03-19	BJZ 2023MAR19A	Boat Electrofishing	2 hours 15 minutes	first sample at newly constructed site
	Green Sunfish	Perciformes	Centrarchidae	20	Lepomis	cyanellus		502			North America	United States	Ohio	Miami	Tipp City Off Channel Wetland, adjacent SR 571, 1.5 miles E of Tipp City OH, Monroe Township	NO	39.9592	-84.1442	Zimmerman, B. J. (Brian J.)/Knight, D. (Donnie)/Applegate, J. (Jeromy)/Porto, M. (Michael)/Zimmerman, D. (Dale)	2023-03-19	BJZ 2023MAR19A	Boat Electrofishing	2 hours 15 minutes	first sample at newly constructed site
	Hybrid Green X Bluegill Sunfish	Perciformes	Centrarchidae	20	Lepomis	cyanellus × macrochirus		3			North America	United States	Ohio	Miami	Tipp City Off Channel Wetland, adjacent SR 571, 1.5 miles E of Tipp City OH, Monroe Township	NO	39.9592	-84.1442	Zimmerman, B. J. (Brian J.)/Knight, D. (Donnie)/Applegate, J. (Jeromy)/Porto, M. (Michael)/Zimmerman, D. (Dale)	2023-03-19	BJZ 2023MAR19A	Boat Electrofishing	2 hours 15 minutes	first sample at newly constructed site
	Bluegill Sunfish	Perciformes	Centrarchidae	20	Lepomis	macrochirus		141			North America	United States	Ohio	Miami	Tipp City Off Channel Wetland, adjacent SR 571, 1.5 miles E of Tipp City OH, Monroe Township	NO	39.9592	-84.1442	Zimmerman, B. J. (Brian J.)/Knight, D. (Donnie)/Applegate, J. (Jeromy)/Porto, M. (Michael)/Zimmerman, D. (Dale)	2023-03-19	BJZ 2023MAR19A	Boat Electrofishing	2 hours 15 minutes	first sample at newly constructed site
	Central Longear Sunfish	Perciformes	Centrarchidae	20	Lepomis	megalotis	megalotis	8			North America	United States	Ohio	Miami	Tipp City Off Channel Wetland, adjacent SR 571, 1.5 miles E of Tipp City OH, Monroe Township	NO	39.9592	-84.1442	Zimmerman, B. J. (Brian J.)/Knight, D. (Donnie)/Applegate, J. (Jeromy)/Porto, M. (Michael)/Zimmerman, D. (Dale)	2023-03-19	BJZ 2023MAR19A	Boat Electrofishing	2 hours 15 minutes	first sample at newly constructed site
	Redear Sunfish	Perciformes	Centrarchidae	20	Lepomis	microlophus		2			North America	United States	Ohio	Miami	Tipp City Off Channel Wetland, adjacent SR 571, 1.5 miles E of Tipp City OH, Monroe Township	NO	39.9592	-84.1442	Zimmerman, B. J. (Brian J.)/Knight, D. (Donnie)/Applegate, J. (Jeromy)/Porto, M. (Michael)/Zimmerman, D. (Dale)	2023-03-19	BJZ 2023MAR19A	Boat Electrofishing	2 hours 15 minutes	first sample at newly constructed site
	Largemouth Bass	Perciformes	Centrarchidae	20	Micropterus	salmoides		1			North America	United States	Ohio	Miami	Tipp City Off Channel Wetland, adjacent SR 571, 1.5 miles E of Tipp City OH, Monroe Township	NO	39.9592	-84.1442	Zimmerman, B. J. (Brian J.)/Knight, D. (Donnie)/Applegate, J. (Jeromy)/Porto, M. (Michael)/Zimmerman, D. (Dale)	2023-03-19	BJZ 2023MAR19A	Boat Electrofishing	2 hours 15 minutes	first sample at newly constructed site
	Black Crappie	Perciformes	Centrarchidae	20	Pomoxis	nigromaculatus		27			North America	United States	Ohio	Miami	Tipp City Off Channel Wetland, adjacent SR 571, 1.5 miles E of Tipp City OH, Monroe Township	NO	39.9592	-84.1442	Zimmerman, B. J. (Brian J.)/Knight, D. (Donnie)/Applegate, J. (Jeromy)/Porto, M. (Michael)/Zimmerman, D. (Dale)	2023-03-19	BJZ 2023MAR19A	Boat Electrofishing	2 hours 15 minutes	first sample at newly constructed site
																					BJZ 2022MAY04A	Boat Electrofishing	1 hour 45 minutes		2023 (immediately after construction)	810	15
