# Supplementary material for: Success criteria comparison of eight implemented projects to improve the planning, design, and construction of floodplain wetlands
Source: PLOS Water. Author manuscript; Available in PMC 2026 Jun 16. (PMC13266620; doi:10.1371/journal.pwat.0000426)
Supplement: S1 File - S1 Data [file NIHMS2157087-supplement-S1_File_-_S1_Data.kml]

<?xml version="1.0" encoding="UTF-8"?>
<kml xmlns="http://www.opengis.net/kml/2.2" xmlns:gx="http://www.google.com/kml/ext/2.2" xmlns:kml="http://www.opengis.net/kml/2.2" xmlns:atom="http://www.w3.org/2005/Atom">
<Document>
	<name>Constructed FP Wetlands.kmz</name>
	<StyleMap id="m_ylw-pushpin">
		<Pair>
			<key>normal</key>
			<styleUrl>#s_ylw-pushpin</styleUrl>
		</Pair>
		<Pair>
			<key>highlight</key>
			<styleUrl>#s_ylw-pushpin_hl</styleUrl>
		</Pair>
	</StyleMap>
	<StyleMap id="m_ylw-pushpin10">
		<Pair>
			<key>normal</key>
			<styleUrl>#s_ylw-pushpin000</styleUrl>
		</Pair>
		<Pair>
			<key>highlight</key>
			<styleUrl>#s_ylw-pushpin_hl2</styleUrl>
		</Pair>
	</StyleMap>
	<Style id="s_ylw-pushpin">
		<IconStyle>
			<scale>1.1</scale>
			<Icon>
				<href>http://maps.google.com/mapfiles/kml/pushpin/ylw-pushpin.png</href>
			</Icon>
			<hotSpot x="20" y="2" xunits="pixels" yunits="pixels"/>
		</IconStyle>
	</Style>
	<Style id="s_ylw-pushpin000">
		<IconStyle>
			<scale>1.1</scale>
			<Icon>
				<href>http://maps.google.com/mapfiles/kml/pushpin/ylw-pushpin.png</href>
			</Icon>
			<hotSpot x="20" y="2" xunits="pixels" yunits="pixels"/>
		</IconStyle>
	</Style>
	<Style id="s_ylw-pushpin_hl">
		<IconStyle>
			<scale>1.3</scale>
			<Icon>
				<href>http://maps.google.com/mapfiles/kml/pushpin/ylw-pushpin.png</href>
			</Icon>
			<hotSpot x="20" y="2" xunits="pixels" yunits="pixels"/>
		</IconStyle>
	</Style>
	<Style id="s_ylw-pushpin_hl2">
		<IconStyle>
			<scale>1.3</scale>
			<Icon>
				<href>http://maps.google.com/mapfiles/kml/pushpin/ylw-pushpin.png</href>
			</Icon>
			<hotSpot x="20" y="2" xunits="pixels" yunits="pixels"/>
		</IconStyle>
	</Style>
	<Folder>
		<name>Constructed FP Wetlands</name>
		<open>1</open>
		<Placemark>
			<name>571 @ Tipp City</name>
			<LookAt>
				<longitude>-84.149951</longitude>
				<latitude>39.963044</latitude>
				<altitude>0</altitude>
				<heading>0.3373973786655591</heading>
				<tilt>10.86178249497162</tilt>
				<range>4092.527333412524</range>
				<gx:altitudeMode>relativeToSeaFloor</gx:altitudeMode>
			</LookAt>
			<styleUrl>#m_ylw-pushpin10</styleUrl>
			<Point>
				<gx:drawOrder>1</gx:drawOrder>
				<coordinates>-84.14390235432104,39.95895994859272,0</coordinates>
			</Point>
		</Placemark>
		<Placemark>
			<name>Duke Park</name>
			<LookAt>
				<longitude>-84.20816326285282</longitude>
				<latitude>40.06353615916032</latitude>
				<altitude>0</altitude>
				<heading>0.3001268828691385</heading>
				<tilt>15.52111116249487</tilt>
				<range>1807.595323179807</range>
				<gx:altitudeMode>relativeToSeaFloor</gx:altitudeMode>
			</LookAt>
			<styleUrl>#m_ylw-pushpin</styleUrl>
			<Point>
				<gx:drawOrder>1</gx:drawOrder>
				<coordinates>-84.21212300000001,40.066168,0</coordinates>
			</Point>
		</Placemark>
		<Placemark>
			<name>Williamsburg Wetland</name>
			<LookAt>
				<longitude>-84.05346460418639</longitude>
				<latitude>39.06483050035561</latitude>
				<altitude>0</altitude>
				<heading>-0.0002424970056928721</heading>
				<tilt>21.30742243804752</tilt>
				<range>653.0896840757827</range>
				<gx:altitudeMode>relativeToSeaFloor</gx:altitudeMode>
			</LookAt>
			<styleUrl>#m_ylw-pushpin</styleUrl>
			<Point>
				<gx:drawOrder>1</gx:drawOrder>
				<coordinates>-84.053465,39.064912,0</coordinates>
			</Point>
		</Placemark>
		<Placemark>
			<name>East Fork Riparian Reserve</name>
			<LookAt>
				<longitude>-83.83287719940408</longitude>
				<latitude>39.23467610260498</latitude>
				<altitude>0</altitude>
				<heading>3.768798269800194e-10</heading>
				<tilt>0</tilt>
				<range>1000.000042962732</range>
				<gx:altitudeMode>relativeToSeaFloor</gx:altitudeMode>
			</LookAt>
			<styleUrl>#m_ylw-pushpin</styleUrl>
			<Point>
				<gx:drawOrder>1</gx:drawOrder>
				<coordinates>-83.832981,39.23262,0</coordinates>
			</Point>
		</Placemark>
		<Placemark>
			<name>YMCA Wetland</name>
			<LookAt>
				<longitude>-84.72404761888036</longitude>
				<latitude>39.00024196336001</latitude>
				<altitude>0</altitude>
				<heading>-0.009044482969907208</heading>
				<tilt>10.18258282498687</tilt>
				<range>630.335872686494</range>
				<gx:altitudeMode>relativeToSeaFloor</gx:altitudeMode>
			</LookAt>
			<styleUrl>#m_ylw-pushpin</styleUrl>
			<Point>
				<gx:drawOrder>1</gx:drawOrder>
				<coordinates>-84.72513600000001,39.000738,0</coordinates>
			</Point>
		</Placemark>
		<Placemark>
			<name>Rainbow Run</name>
			<LookAt>
				<longitude>-83.81190084110511</longitude>
				<latitude>39.81635961622366</latitude>
				<altitude>0</altitude>
				<heading>-0.0001657659374601546</heading>
				<tilt>36.30485425558184</tilt>
				<range>348.9111283890979</range>
				<gx:altitudeMode>relativeToSeaFloor</gx:altitudeMode>
			</LookAt>
			<styleUrl>#m_ylw-pushpin</styleUrl>
			<Point>
				<gx:drawOrder>1</gx:drawOrder>
				<coordinates>-83.81284599999999,39.816981,0</coordinates>
			</Point>
		</Placemark>
		<Placemark>
			<name>Shor Park</name>
			<LookAt>
				<longitude>-84.23992610357283</longitude>
				<latitude>39.10958634864389</latitude>
				<altitude>0</altitude>
				<heading>-0.0006757061657639614</heading>
				<tilt>22.9452048939377</tilt>
				<range>213.1462877512226</range>
				<gx:altitudeMode>relativeToSeaFloor</gx:altitudeMode>
			</LookAt>
			<styleUrl>#m_ylw-pushpin</styleUrl>
			<Point>
				<gx:drawOrder>1</gx:drawOrder>
				<coordinates>-84.240253,39.10945,0</coordinates>
			</Point>
		</Placemark>
		<Placemark>
			<name>Wolsing Woods</name>
			<LookAt>
				<longitude>-84.57285865709851</longitude>
				<latitude>38.95576927323994</latitude>
				<altitude>0</altitude>
				<heading>0.3344381387110877</heading>
				<tilt>0</tilt>
				<range>296.432218747742</range>
				<gx:altitudeMode>relativeToSeaFloor</gx:altitudeMode>
			</LookAt>
			<styleUrl>#m_ylw-pushpin</styleUrl>
			<Point>
				<gx:drawOrder>1</gx:drawOrder>
				<coordinates>-84.573132,38.955876,0</coordinates>
			</Point>
		</Placemark>
	</Folder>
</Document>
</kml>
